# Supplementary material for: Machine learning-based prediction of survival prognosis in cervical cancer
Source: BMC Bioinformatics. 2021 Jun 16;22:331. doi: 10.1186/s12859-021-04261-x (PMC8207793; doi:10.1186/s12859-021-04261-x)
Supplement: Supplementary file 2 — Additional file 2 [file 12859_2021_4261_MOESM2_ESM.xls]

## Sheet: Supplementary Table 1
Supplementary Table 1. Survival-related miRNAs identified by Cox-PH analysis
No.	miRNA name	Log rank P Value	HR
1	hsa-mir-150	0	0.63
2	hsa-mir-188	0	0.66
3	hsa-mir-502	0	0.63
4	hsa-mir-101-1	0.001	0.69
5	hsa-mir-3607	0.001	0.68
6	hsa-mir-532	0.001	0.66
7	hsa-mir-378c	0.002	0.71
8	hsa-mir-142	0.003	0.72
9	hsa-mir-24-2	0.003	1.42
10	hsa-mir-335	0.003	1.44
11	hsa-mir-296	0.004	1.44
12	hsa-mir-361	0.006	0.78
13	hsa-mir-500b	0.007	0.7
14	hsa-mir-378	0.007	0.71
15	hsa-mir-1249	0.008	0.75
16	hsa-mir-362	0.009	0.73
17	hsa-mir-3199-2	0.01	1.37
18	hsa-mir-365-2	0.01	1.37
19	hsa-mir-3074	0.012	0.73
20	hsa-mir-7-3	0.014	1.32
21	hsa-mir-144	0.018	1.34
22	hsa-mir-508	0.02	0.71
23	hsa-mir-223	0.02	1.33
24	hsa-mir-451	0.022	1.32
25	hsa-mir-365-1	0.023	1.32
26	hsa-mir-500a	0.031	0.73
27	hsa-mir-660	0.032	0.79
28	hsa-mir-145	0.033	0.76
29	hsa-mir-217	0.034	1.28
30	hsa-mir-2355	0.035	1.25
31	hsa-mir-196a-2	0.036	1.29
32	hsa-mir-2116	0.039	1.29
33	hsa-mir-26b	0.039	1.28
34	hsa-let-7e	0.041	1.29
35	hsa-mir-425	0.042	1.27
36	hsa-mir-1226	0.046	1.26
37	hsa-mir-483	0.047	1.24
38	hsa-mir-33b	0.047	0.79
39	hsa-mir-342	0.047	0.79
40	hsa-mir-3647	0.047	0.79
41	hsa-mir-659	0.048	0.8
42	hsa-mir-153-2	0.048	0.78
