# Supplementary material for: Machine learning-based prediction of survival prognosis in cervical cancer
Source: BMC Bioinformatics. 2021 Jun 16;22:331. doi: 10.1186/s12859-021-04261-x (PMC8207793; doi:10.1186/s12859-021-04261-x)
Supplement: Supplementary file 3 — Additional file 3 [file 12859_2021_4261_MOESM3_ESM.xls]

## Sheet: Supplementary Table 2
Supplementary Table 2. Preprocessed TCGA cervical cancer miRNA expression data
Sample	hsa-mir-1291	hsa-mir-3117	hsa-mir-320d-1	hsa-mir-3690	hsa-mir-3684	hsa-mir-380	hsa-mir-556	hsa-mir-656	hsa-mir-133b	hsa-mir-3193	hsa-mir-433	hsa-mir-7-3	hsa-mir-3170	hsa-mir-3926-1	hsa-mir-1288	hsa-mir-138-1	hsa-mir-320c-2	hsa-mir-3909	hsa-mir-23c	hsa-mir-545	hsa-mir-7-2	hsa-mir-1262	hsa-mir-1292	hsa-mir-3136	hsa-mir-487a	hsa-mir-3150b	hsa-mir-548e	hsa-mir-577	hsa-mir-138-2	hsa-mir-548j	hsa-mir-376a-1	hsa-mir-3173	hsa-mir-1226	hsa-mir-1295	hsa-mir-3941	hsa-mir-543	hsa-mir-1293	hsa-mir-551b	hsa-mir-494	hsa-mir-2116	hsa-mir-570	hsa-mir-184	hsa-mir-129-1	hsa-mir-3687	hsa-mir-548b	hsa-mir-548v	hsa-mir-3610	hsa-mir-1254	hsa-mir-147b
TCGA-2W-A8YY-01	-0.307296	-0.0226519	-0.50199	0.431886	-1.3077	-0.422705	0.0863241	0.256292	1.24435	-0.0139886	-0.547272	0.706249	2.38607	0.0263133	-1.18742	-0.700771	-1.28762	1.97008	-0.0622645	-1.37934	-1.22283	-0.315492	-0.307002	-1.29061	-0.0861209	-1.62122	-1.51176	0.623599	-0.487845	1.1751	-0.333267	0.862022	0.739075	-0.124808	1.55089	-0.322488	-0.440565	0.0138264	0.400348	0.520186	1.14795	-1.31854	0.805798	0.614598	-1.64424	1.12586	-1.48791	-0.316309	-1.31493
TCGA-4J-AA1J-01	-1.27419	0.12964	-0.246027	-1.06268	-1.48673	1.50314	-1.03969	1.44261	1.55545	-1.36453	2.00407	-0.857817	-1.47491	-0.412419	0.721905	-0.995347	-0.00422499	-1.38103	-1.43269	-0.960545	-1.35633	-0.744525	-0.826146	0.488374	1.45555	0.538445	0.769647	-0.0253309	-0.794953	0.770173	1.36624	-1.0718	-1.11209	0.28279	1.22724	1.03858	0.234911	3.93063	1.16518	-0.473282	0.316179	1.36619	1.34392	-0.0674235	-0.814787	0.206424	-0.609135	0.404848	-0.242804
TCGA-BI-A0VR-01	-0.380668	-1.41357	1.50241	-0.690673	0.563865	-1.57915	0.400055	-1.24173	0.406736	-0.443508	0.44749	-0.911249	-1.20353	1.09712	0.721905	-0.203512	-0.370723	0.0911292	-1.48026	0.147015	-1.07938	0.145945	-1.05551	-1.51159	0.489875	0.929535	-0.016476	-0.46933	-1.00016	-1.62212	0.847335	0.0215032	-1.28526	0.061896	-0.183332	1.44442	-0.0699648	0.538439	0.0610524	0.359858	-1.44723	-0.838111	0.0838099	1.72407	-1.05165	-0.924826	0.400423	-0.330187	0.551321
TCGA-BI-A0VS-01	-1.36209	-0.16333	-0.778432	-0.493462	-1.3077	-0.277952	-1.61019	-1.4114	-1.49539	1.30919	-1.60728	0.631914	0.0930971	-0.872079	2.0801	-0.447352	-1.28762	-0.854173	-0.953705	-0.678713	0.652831	1.02055	-0.154617	-0.623916	-0.58258	-0.058851	-1.79249	0.349924	-0.617181	0.459354	-0.37044	-0.335286	1.64273	-0.683819	-1.05582	-0.812912	-1.39716	-0.43283	-0.264698	0.158741	0.273755	0.00858076	0.891002	-0.265991	-1.64424	-0.44295	1.22964	-0.772863	-1.89637
TCGA-BI-A20A-01	-1.12635	1.18475	1.92444	0.295333	0.549599	0.333337	-0.245714	0.196494	2.54145	-0.0591062	-1.37037	-0.899292	-0.336332	0.34016	-0.301927	-0.155982	0.936643	0.15294	3.20173	0.819505	0.41056	0.477963	-0.763667	-0.185245	-0.746706	0.740139	0.377074	0.624096	-1.51353	0.397262	-0.670993	0.283889	-0.716949	0.118942	-1.37682	-0.665028	-0.517981	-1.54417	0.698242	0.359858	-0.483976	-0.815146	1.16408	0.636052	0.218817	0.831902	2.28893	-0.250968	-0.612234
TCGA-C5-A0TN-01	-0.0826053	0.190054	2.39017	-0.518458	-1.26854	-1.2403	0.337047	-1.37686	-1.12126	0.905334	-0.851918	3.31085	-0.420534	0.926116	-1.14728	-1.34968	2.84121	1.13488	0.854611	1.78712	2.49778	1.17172	0.444326	-0.0833317	0.768463	-0.487198	0.281362	-0.195326	-1.16436	-1.62212	-0.739102	0.608438	1.87706	-1.69011	0.5723	1.76817	-0.0851018	-1.51937	0.660305	1.00854	0.69969	-0.848836	-0.736203	-0.346615	-0.447594	-1.54276	0.136452	-0.4889	-1.33133
TCGA-C5-A1BJ-01	-0.619173	-0.107444	0.931304	-0.474829	-0.693498	0.190069	-0.416457	1.4736	-1.49539	0.239901	0.045273	1.1232	-0.245822	0.431764	0.027234	-1.84028	-0.663989	1.10189	0.281323	-0.827014	0.0491594	0.849586	-1.20308	-1.56329	-1.69798	1.60041	-0.907811	-0.935787	-1.16436	1.43594	0.201148	-1.48521	0.658393	1.29887	0.493815	-0.017338	1.73636	-1.54417	0.608999	-1.60973	-1.09764	0.733718	-0.491802	0.27549	-0.524772	-0.3505	0.786337	-0.158713	0.208334
TCGA-C5-A1BL-01	-0.58416	-1.01298	1.78906	0.368802	0.554849	-0.710436	-0.232271	0.231268	-1.09543	-1.38315	-0.825505	2.10323	-0.338468	-0.183151	-0.514333	-1.32656	-1.49161	-0.545237	0.809296	2.49355	1.33272	2.172	0.479559	-0.663471	-0.915888	0.23244	-0.866117	-1.31252	-0.710941	-0.819312	-0.628081	2.33783	-1.58816	2.49423	0.95777	-1.85031	0.915275	0.263146	-1.28523	0.0648782	0.489254	-0.79392	0.921595	-0.578134	-0.143747	0.961851	0.705314	-0.0782901	0.269003
TCGA-C5-A1BM-01	-0.521366	-0.3613	3.19091	2.51337	0.10407	-1.1973	0.196642	-0.19903	0.809917	0.762669	-1.2963	-0.00507605	-1.27887	0.445321	2.21979	-0.458194	1.73567	2.12239	0.839795	1.95685	0.507106	1.25732	-1.12243	-1.02887	-0.388817	0.56396	-1.42399	-0.195326	-0.194544	0.856957	-0.324151	-0.0863865	-1.36468	1.61368	-0.0735519	0.571585	0.106431	0.34166	-0.024321	0.476276	0.396943	1.77036	-0.814496	-0.395672	0.263327	2.06809	0.822877	-1.53278	-0.150934
TCGA-C5-A1M5-01	-1.29226	-1.21954	0.367344	0.419328	1.04486	-0.189196	0.177121	0.663429	-1.24123	-1.27387	-1.5371	1.83922	0.374852	1.12308	-0.117502	-1.79416	-0.00422499	1.15103	2.2705	-0.975873	0.913665	0.329868	0.922235	-0.88778	-1.14791	0.56396	-0.268861	-0.0328309	-0.74886	-0.337619	-0.249246	-0.23281	-1.58816	2.30136	2.21747	1.2695	-0.0626716	0.270598	-0.812178	-0.583691	-1.26088	-0.25375	-1.33667	-1.1373	-0.814787	0.112031	2.14931	0.436428	-0.216706
TCGA-C5-A1M6-01	2.02887	0.334966	1.06798	-0.217715	0.910908	-0.552854	2.58383	-0.0702615	-0.983577	-1.09468	-1.25585	1.13521	1.61456	-0.203965	0.557786	-0.855386	0.256382	-1.06393	-1.1444	0.543877	0.761168	0.364867	-0.760248	-1.1588	-0.82967	-0.278211	-0.016476	1.14041	-1.03586	-1.23059	-0.546278	0.944289	1.74199	-0.110959	-0.601168	-1.93264	-0.888495	0.87584	0.497958	-0.242514	-1.4923	-1.00631	-0.00885602	1.32331	0.863176	0.720609	0.0545517	-0.236977	0.248769
TCGA-C5-A1M7-01	-0.458921	-0.882095	0.85123	-1.27651	-0.499431	-0.218855	1.20934	0.947294	1.09093	-1.09468	-0.699647	1.01579	-1.24326	-0.457158	0.519247	1.00715	-0.0601576	1.22892	-1.1444	-0.568046	0.997325	-0.106091	-0.110949	0.684474	-0.967724	1.18458	0.125317	-1.80549	0.778581	-1.58505	-0.135188	1.46506	0.711832	1.38499	0.532116	0.731515	0.57228	-0.00486936	-0.186104	-0.522811	-0.604766	-1.26726	-0.681614	0.194224	0.110762	0.848029	1.31519	-0.738575	0.135316
TCGA-C5-A1M8-01	-0.330403	1.50229	1.02653	-0.0914713	-0.343795	0.172542	-0.0100278	-1.44671	-0.468684	-0.961937	-1.4036	-0.337903	1.86611	-1.47149	2.21979	0.711179	-1.32827	1.00312	2.22166	0.8336	-1.25268	0.41423	-1.21059	-0.369955	0.877598	1.91151	0.645398	0.645635	0.516763	-0.00332498	-0.422427	-0.530145	-1.23815	-0.00309937	0.179157	-0.412919	-1.28612	0.560896	-0.483883	-0.0942905	-0.209762	-0.96035	0.609069	-0.424222	-0.538174	-0.365109	2.70351	-0.912363	-1.91984
TCGA-C5-A1M9-01	0.480906	-0.977238	1.06798	0.108312	-0.609684	-0.674896	-0.811735	-0.0684402	1.34483	0.444581	-0.791138	2.12926	-0.834077	-0.0793286	3.51432	-0.313779	0.332438	1.45939	-0.83925	-0.593324	1.97129	0.398367	-0.572488	-0.623916	-0.98039	1.48441	-0.825395	1.76232	-0.250987	0.780054	-0.0163828	-0.793595	1.52383	1.41968	-0.732452	-1.16536	-1.39716	-1.10208	-1.25297	-0.982148	1.04896	0.108357	0.46034	2.01772	0.127699	-1.07148	3.06819	0.676164	0.354501
TCGA-C5-A1ME-01	0.915969	-1.75297	-0.320428	-0.18691	-1.50861	-0.25707	1.38959	-0.366383	-1.0702	1.05269	0.158754	0.783773	1.04606	-0.872079	-0.990207	-0.499043	1.6692	0.972578	-0.635184	-1.58101	0.948516	0.770382	-1.38458	0.469407	0.429967	-0.909698	-0.346633	0.153579	-1.11671	-1.49937	0.499066	0.668989	-1.28526	-1.58982	-0.732452	-0.293158	-1.21601	0.773514	0.129644	-0.544393	0.195194	-0.0515512	0.46034	-0.705691	1.09585	-1.71449	1.62736	-0.289004	0.923532
TCGA-C5-A1MF-01	-0.102944	-0.91018	2.96635	1.55822	0.0217144	0.143042	0.692573	0.0564563	1.6478	-1.36453	-1.51895	0.134366	-0.777298	1.86358	3.74394	0.262841	1.30248	0.397743	0.184453	0.22606	0.997325	-1.13231	-0.502287	-0.631395	-0.879426	-1.26761	0.537415	0.0959312	0.669405	0.419447	-1.10592	0.0267471	0.531201	-0.263699	-1.5421	-0.00672224	0.610913	-0.531194	0.124251	1.06739	0.507482	0.844295	1.99425	-0.935746	0.875517	-1.01589	1.18167	0.516017	-0.150934
TCGA-C5-A1MH-01	-0.522964	0.0590702	-0.934253	-0.974516	0.615705	0.396431	-0.161969	0.305229	-1.1711	-0.759005	-0.928596	-0.658594	-0.525377	1.57247	-0.340586	-0.623223	0.118039	1.58404	0.499982	0.574363	0.854094	0.463846	-0.571697	-0.164311	1.72911	1.20265	-0.988277	0.311093	-0.08614	0.203577	-0.226429	-0.957721	0.0656135	0.107308	-0.885367	0.425215	1.49611	0.219998	0.372798	0.037598	0.409484	-0.595245	0.542302	1.16576	-0.366971	0.691845	-0.134692	-0.207625	0.277216
TCGA-C5-A1MI-01	-1.12635	-0.0460629	1.4221	0.0850544	0.608337	0.370367	0.663845	-1.4114	-1.49539	1.72024	-0.367185	1.20293	0.875179	-0.457158	0.0736982	-0.0355758	-0.0601576	0.00716667	2.2705	-1.37934	-1.22283	0.333113	-0.110949	-0.768998	0.000145469	1.75529	1.47487	-1.8589	-0.424264	-1.34003	-0.0565833	-1.48521	-0.502382	-0.0693521	1.23499	-1.69722	0.298254	0.0795328	0.886541	1.12109	-0.604766	-0.869307	-0.549732	0.96565	1.42616	0.893552	1.88031	0.558383	0.426904
TCGA-C5-A1MJ-01	1.42421	0.464709	-0.972367	0.431886	0.11418	0.990751	-1.50623	1.02981	0.289384	-0.793492	0.261866	0.906898	0.386835	0.158491	-0.112952	0.634762	0.404816	0.34326	0.518656	-0.885649	-0.0708897	-0.521399	-0.256176	-1.44098	1.44142	-1.39702	0.00739623	1.56114	0.725121	-1.46488	0.794383	0.0455578	-0.626189	-0.1653	-1.52215	-1.32245	-1.48325	-1.23266	1.83276	0.158741	-0.737997	-0.587613	-1.6384	2.00668	-0.353494	-1.21895	0.810001	0.0842969	-0.273798
TCGA-C5-A1MK-01	-0.98977	-0.161348	0.46959	-0.113359	-1.14229	1.90814	-0.0441592	0.620098	-0.494293	-1.07135	-0.0065621	0.657551	0.00650496	-1.30464	-0.083989	-1.59441	0.521674	1.58404	-1.11949	0.0178734	-1.0995	-1.61703	-1.05365	-0.740135	0.807096	1.80045	0.0811105	0.364588	0.360185	-1.20886	-1.56442	0.143195	-0.167693	1.42163	-1.22413	-0.444953	-1.00232	-0.862436	0.207054	-0.641943	-0.244604	2.68178	-0.69284	-0.0768082	0.133573	-1.45246	0.448664	-0.380112	-0.00896626
TCGA-C5-A1ML-01	0.915969	0.10007	-0.192164	0.635018	-0.0281136	-1.1973	-0.30576	0.305229	-0.309766	0.893033	-0.273956	1.09645	0.0780911	-0.365916	-1.09592	0.667266	-1.19698	0.119534	2.05765	0.421352	1.15383	1.96762	-0.00945438	-0.529887	-0.155995	0.977936	-1.42399	1.14731	-0.107473	-0.292209	-1.62162	-1.39676	-0.415858	0.178351	0.894488	-0.690477	-0.655785	1.99979	0.129644	-0.134532	1.23387	-0.134058	1.67599	0.766249	2.02772	-0.625672	-0.134692	0.147777	0.216079
TCGA-C5-A1MN-01	0.51463	0.084934	0.0332579	-1.53604	-1.03045	1.16607	1.23556	0.341247	-0.908242	0.116435	0.0857492	1.27751	-1.4909	-1.21381	-0.903215	1.10894	-1.49161	0.55308	0.762335	-0.411827	1.00869	0.57864	-0.332283	-1.02581	0.595498	0.855142	0.899313	-1.48586	0.476421	-0.575604	1.08643	1.70503	-0.69107	-1.84723	-0.096017	0.469236	1.34447	-1.36857	1.13947	-0.362295	-0.313053	-0.488028	0.617593	1.72407	-1.01171	-1.71449	-0.106298	-1.73861	-0.141999
TCGA-C5-A1MP-01	-0.459467	0.130315	0.490761	0.710877	-1.09004	1.8665	-0.333374	1.37082	-1.36281	-0.967245	1.24745	-0.22006	-0.175454	-1.26221	-0.0367545	-0.568242	-1.06662	0.397743	2.9675	-0.252658	-1.4532	-1.57553	-1.00645	-0.318224	1.70253	-0.503492	1.84085	-0.365625	-0.604268	0.604527	0.681261	0.259795	0.454986	0.679298	-0.34061	1.24276	-0.833704	0.186939	0.660305	-0.171711	1.00781	1.26075	-1.44146	-0.472637	0.149392	-0.106368	1.94397	-1.81525	-1.76878
TCGA-C5-A1MQ-01	-0.720203	0.716605	1.9903	1.08341	0.0500354	-0.851818	-0.97911	-0.977613	-0.591353	-0.256678	-1.51895	-0.528263	-0.259681	0.953785	0.368084	-0.233634	1.03406	0.729685	1.14963	0.110354	-0.116225	0.364867	-0.758737	0.893378	-0.333	-0.278211	1.38527	0.607789	-0.000834559	-1.48202	-1.31918	-0.0146862	1.37097	0.0257424	-0.00674941	-0.22565	-1.76342	-0.604202	-0.0157623	-1.16751	0.288381	1.84363	2.02666	-0.28604	0.544884	-0.50916	0.750594	-1.24721	-0.555994
TCGA-C5-A2LS-01	0.63696	0.263155	0.573689	-0.107292	-1.61666	-0.33028	1.02646	0.056914	-1.32651	-1.3227	0.232275	-1.28382	-0.312556	0.722052	0.259803	1.41812	-0.17115	-0.102168	0.243965	0.559185	-1.31968	-1.5282	-1.48219	-1.02581	0.670784	0.731002	0.125317	0.45094	1.57481	-1.44304	1.18188	-0.283446	-1.2199	-0.626119	-1.12088	0.656302	-0.643763	0.740186	1.24767	-0.621095	-0.226884	-0.0834217	1.63871	-0.435839	0.536856	0.0888271	-1.29516	-0.816116	0.583122
TCGA-C5-A2LT-01	3.16755	2.41039	-1.14225	-1.51929	0.782885	0.136464	-0.467133	-1.13689	-0.221944	0.744969	-0.438904	-1.18727	0.473618	-1.58438	-1.37096	-0.328041	0.835058	1.28623	2.04117	0.719081	-1.35633	-0.443138	-0.642352	-0.218495	0.134782	-0.872049	-0.408013	-1.9282	-1.61532	0.883106	-0.0735679	0.586205	-0.568943	-0.0875658	-1.08948	-0.841934	-0.167991	0.389812	-1.93604	-0.600515	-0.244604	1.64916	1.51883	1.92049	-1.43999	0.853642	-0.345303	0.810465	0.943555
TCGA-C5-A2LV-01	-0.720203	1.14272	0.830092	-1.51929	-0.815847	-1.42755	0.741362	-0.106047	0.112087	0.373201	-0.0750979	-0.155834	-1.47491	-1.03952	-0.683221	3.10698	-0.0601576	2.12239	0.423727	-0.885649	1.69167	0.891327	0.479559	-1.46162	0.211954	-1.07015	-1.02812	0.280325	3.27525	-1.48202	-1.31918	1.12955	1.4115	-1.39383	-0.922771	0.137559	-0.773819	-0.778517	-0.855081	-0.206345	-0.0630419	-0.869307	0.383761	0.247231	-1.76173	-0.706034	0.981547	0.641612	-0.349431
TCGA-C5-A2LX-01	2.91888	-0.232619	1.27391	-0.435192	0.76016	-0.781531	-1.50623	-1.55024	0.397529	-1.34614	-1.50101	-0.118269	-0.440503	1.9963	1.20767	0.866823	0.811984	-1.35942	1.12972	-0.803438	-0.300747	-0.300123	-0.684745	0.940977	-1.03521	-1.69299	-0.947581	0.684806	0.346134	-1.46488	-1.25765	-0.916715	-0.481005	0.0114108	-1.52215	-1.26004	-0.712941	1.859	-1.34975	-1.09387	0.329683	1.37335	-1.25449	1.85642	1.2726	1.11526	-0.402723	0.608219	-0.526781
TCGA-C5-A2LY-01	-0.545015	-0.116017	0.0481292	0.833972	-1.14229	0.0791552	0.535856	-0.298808	0.680016	-0.00408533	0.554939	-0.931302	-1.22324	1.46149	0.0880517	0.776587	0.139898	-1.03653	-1.11949	1.52554	0.129482	0.23421	-1.05365	0.106646	1.64555	0.436222	-1.34912	-1.2487	-0.617181	0.499949	0.054322	0.813631	-0.219125	-0.683819	-1.22413	-0.495837	-0.719746	0.717699	-1.66778	0.476276	-0.29995	-0.456372	0.265156	0.255254	-0.121736	-1.45246	-0.391731	0.456753	0.74938
TCGA-C5-A2LZ-01	-0.307296	0.0695012	0.777972	0.861533	1.86375	0.211141	0.0264881	-1.19747	-0.0623688	0.179762	-1.16908	-1.22614	-0.0796716	0.471666	-1.42459	-1.14373	-0.280504	-0.209889	-0.367966	-0.227007	0.432328	-1.93213	0.36026	-1.51159	-1.29067	-0.39596	0.189861	0.145908	-0.176102	0.983637	-1.50645	-0.502418	-0.457109	0.201907	0.794933	-0.378647	0.234911	1.03126	-1.0241	0.806928	0.62097	-0.31971	-0.64715	0.603915	-0.508658	-1.39726	0.549153	-0.368589	0.869473
TCGA-C5-A2M1-01	0.0991788	-0.977238	0.891531	0.511771	-1.41047	-0.146251	0.337047	-1.50204	-0.591353	0.0908602	-0.13879	1.31452	1.8388	0.369469	0.333984	0.744537	0.256649	-0.503816	-0.635184	-0.678713	0.913665	-0.0368423	-1.29592	0.727613	-0.333	1.19367	1.62253	1.39252	-1.57196	-1.42154	0.0241955	-1.58704	1.02143	-1.783	-1.4717	-1.77553	-0.492039	0.474594	-1.87665	-0.275353	-0.376663	0.558448	-0.776502	1.02685	0.620053	1.10344	1.11127	1.22516	1.18036
TCGA-C5-A2M2-01	0.0630317	-0.877642	-0.038942	1.10801	0.176433	-0.0814249	0.868777	-1.4114	-0.0659378	0.0511062	0.514154	1.00278	1.65655	-0.233629	0.790247	1.3974	0.219297	1.08504	-0.0014518	-1.37934	-0.610236	0.449948	-0.759751	2.63184	0.203538	0.187888	0.523769	1.09254	1.6076	-0.0450381	-1.68868	0.780398	-0.290412	-0.744399	-1.37682	0.0450665	-1.06886	-1.54417	-0.281492	-0.0752222	-0.376663	-0.0651046	0.871877	-0.537449	0.172161	0.769128	-0.456084	0.367343	1.98844
TCGA-C5-A3HE-01	2.07433	0.0277025	-0.160745	-0.911852	-0.693498	-0.111396	0.133697	-1.52596	0.150514	0.373201	-0.86069	1.25514	1.13484	-1.54447	-0.557798	0.776587	0.0878258	-0.587646	-1.388	0.932719	0.49466	-0.672524	1.86189	0.909472	-0.432876	0.298194	0.753234	0.583454	0.880227	-0.265721	0.0632681	1.19205	2.79482	-1.31375	0.342584	-0.665028	0.837136	1.00938	-0.00263936	2.34044	-0.0630419	-1.0903	-0.346335	2.33423	-1.72948	1.44114	-1.57821	0.608219	0.902912
TCGA-C5-A3HF-01	-0.758852	-0.800317	-0.00458399	1.27189	-1.37883	-0.498957	0.133697	0.545294	-0.569105	0.373201	2.22669	-0.383139	0.27698	0.632788	-1.26034	-0.293569	-1.35984	0.318979	1.56956	-0.732322	-0.549508	0.0136342	-0.344105	0.161821	1.2917	-0.609876	-1.58171	-0.298503	-0.0633191	-0.134067	-0.546278	-1.55568	-1.48821	0.82107	-1.44248	0.84931	-1.31154	-0.139027	1.46916	0.0648782	-0.346392	0.678226	-0.216376	-0.124496	-1.05165	-0.483034	-1.53736	-0.274918	-0.804556
TCGA-C5-A3HL-01	-0.237508	1.67364	-1.6818	-0.0914713	-1.14229	-0.350179	-1.24414	1.48868	0.159074	-0.295943	0.883535	-0.753328	-0.5576	0.295295	-0.083989	-0.0283559	-0.194694	0.483868	0.671825	0.312492	-0.322128	-0.893509	-0.230652	-0.326609	0.865025	-0.513316	0.295014	0.805512	0.629648	-1.54806	0.137198	-0.418679	0.905775	0.552629	-0.383146	0.372344	-0.42024	0.974826	0.764387	0.310191	-0.714581	1.06447	-0.99058	-1.27889	0.348895	0.167738	0.921716	-0.400494	-0.304214
TCGA-C5-A7CG-01	1.23975	-0.533959	2.06607	0.201316	0.76016	-1.15548	-1.26638	-0.441622	-1.41132	-1.09468	-0.457898	-0.951664	-0.540658	-1.3269	0.497329	0.0535296	-1.14749	-1.06393	1.3356	0.69627	0.319016	0.527299	0.281646	-0.240358	0.117253	-0.168222	-0.43052	0.165823	-1.43508	0.299895	-0.454011	-1.34847	-0.586572	-0.362361	0.919716	0.486091	0.106431	0.0314174	-1.68912	-1.48565	0.169441	-0.909929	0.661911	-1.2943	0.236073	0.923109	0.728141	0.282283	-1.2518
TCGA-C5-A7CH-01	-0.869327	-1.31099	-1.14225	0.533815	1.82996	-1.0068	0.598905	-1.13689	-0.426533	1.87167	0.0444687	-0.822909	0.484092	-1.18618	0.432171	0.667043	0.494033	-0.890642	-0.234534	0.381951	0.0855282	1.12903	1.0573	1.0992	-0.227569	0.644862	-1.2057	-0.456727	0.835219	0.644242	-0.37044	-1.1768	0.983067	-0.567308	0.932949	1.06339	1.05614	-1.34703	-1.55419	-1.32988	0.171596	-0.666479	0.551337	-0.406127	-0.492764	-1.34813	0.526132	0.629572	0.416878
TCGA-C5-A7CJ-01	-0.61761	-0.199377	-1.25407	-1.23486	1.60442	1.3326	-1.62925	1.67572	0.636791	-1.04839	1.9754	-0.911249	0.473618	0.809057	-0.0171278	-1.85308	-1.09228	-1.00954	2.39628	0.22606	-1.4532	-0.478137	-0.20007	0.237038	1.46953	-1.53353	0.934461	0.363295	-0.864519	0.855131	-0.226429	0.0995309	0.0656135	1.46633	0.686347	1.74186	0.112493	0.672756	0.929557	0.140277	-0.660526	-0.122057	-0.715977	-0.489795	0.652756	0.20872	-0.694209	-1.45963	0.631861
TCGA-C5-A7CK-01	0.212886	1.79353	-1.47271	0.823974	1.36672	-0.399062	0.283636	0.0189708	0.581448	-0.344428	1.15009	0.706249	-0.599222	0.223698	-0.142383	-1.1287	0.359112	-1.242	1.49193	-0.356084	0.543521	0.375639	-0.693055	-0.391474	0.585116	0.71562	0.364001	0.272198	-0.933982	0.237646	0.320493	-0.164984	-0.6483	-0.375859	-1.41378	-1.72773	0.898356	0.379487	0.858798	-1.64573	-1.63986	0.767476	1.59932	-0.460027	-1.67051	-0.84156	-0.779157	-1.6245	-1.91984
TCGA-C5-A7CL-01	1.20298	-0.3823	0.395914	-0.319734	0.00964354	-0.0832615	-0.87978	1.6879	-1.12126	0.444581	-0.219034	-0.677924	-0.254274	0.593089	0.454055	-1.34968	0.402661	0.18573	-0.00829488	-0.762841	-0.576337	-0.312486	-1.3453	-0.426631	0.452171	0.467349	-1.66657	-0.17301	-1.60303	-1.46488	0.617495	-0.185828	0.0656135	1.32169	-0.096017	1.18648	1.92131	-1.15517	-0.280693	1.15027	0.131747	1.50825	0.289356	-0.514726	-0.00234027	0.267264	-1.59736	-0.215433	0.561653
TCGA-C5-A7CM-01	-0.720203	0.478732	1.27391	-1.51929	-1.48673	0.46505	1.41851	0.37575	0.395614	0.340609	-0.10848	1.25514	2.46699	-0.564771	1.55417	-0.57962	2.69657	1.18369	0.112846	-0.298908	1.70297	-0.54068	0.627556	0.644845	-0.6475	-0.0507726	-1.02812	1.92392	-0.36154	-0.949968	-0.166358	-0.997868	-1.57131	-1.83291	-0.922771	-0.538536	-1.76342	-0.0335147	0.0610524	-1.16751	0.0727288	0.0013878	-0.757325	-0.346943	0.79812	1.69587	-1.14596	-0.517435	2.48041
TCGA-C5-A7CO-01	0.427874	1.66086	0.335501	0.807476	-0.166075	0.197912	-0.45159	-0.404549	0.876284	0.389917	-0.423016	-1.02512	0.0417251	2.73682	-1.14728	-0.658244	1.15731	-0.671513	0.441584	-1.34004	0.180574	0.16402	-1.1677	-0.200208	0.379588	0.519288	-0.389186	-0.586282	-0.864519	-1.30898	0.120317	-0.354055	-0.172572	0.655466	0.360712	-1.66738	-0.241252	-0.019101	-0.90748	0.0825346	0.968792	1.72092	0.415845	0.665127	-0.0640903	0.44701	-0.694209	-0.786299	-1.22716
TCGA-C5-A7UC-01	0.668952	1.53293	0.610134	-1.25553	0.866436	-0.135045	-1.24414	-0.182259	-1.39463	0.638415	-1.23312	0.56147	1.29131	-0.0118945	0.400518	0.625752	-1.11968	0.300807	-1.11949	1.62098	0.398259	-0.0216861	0.761048	0.785982	0.199228	0.298194	0.415873	0.679286	0.788105	1.52038	-1.56442	0.45957	1.96277	-0.0208591	0.0101958	-0.552379	1.05614	0.181195	1.01248	1.25611	-0.36145	-0.760208	0.880985	2.13384	0.32562	-0.49603	-1.37291	-1.47877	1.99946
TCGA-C5-A7UE-01	-1.05264	0.224488	-0.741484	-0.817592	-1.21843	-1.53904	0.31883	0.620098	-1.68358	0.567299	0.84895	0.0623416	-1.27887	-0.496416	-1.09592	1.43706	-0.539007	-0.464531	1.3781	0.312492	-0.673088	0.0809961	-1.48219	-1.20535	0.298954	0.406996	-0.786772	-0.476741	1.17985	-1.26924	0.320493	0.00350137	-0.135315	0.993365	0.179157	0.670627	0.764321	0.795376	-0.00263936	-0.566271	-0.0326726	-0.394087	-0.0267435	-1.3217	-0.0117473	0.0768875	0.536705	-0.772863	-0.908331
TCGA-C5-A7UH-01	-0.432529	0.263155	-1.55723	-0.738767	-1.43759	-0.552854	0.355206	-1.52596	0.618345	2.38815	-0.673125	0.172353	0.473618	-0.0556329	1.0016	0.73922	-1.4195	1.64182	-0.343938	0.312492	0.118897	-0.2081	0.726048	-0.488083	1.01831	0.103966	-0.685554	0.559486	1.01341	1.22632	0.447333	0.979705	-1.53346	-0.0603137	0.179157	0.198337	1.77335	-1.62643	0.1409	-1.72651	-0.910315	-1.00631	-1.11458	-0.899479	-0.0117473	-0.043308	0.761904	-0.400494	0.322119
TCGA-C5-A7UI-01	-0.147537	0.334966	-0.50199	0.571247	0.39824	0.622576	-1.48387	0.0931473	-0.0315605	-0.549527	-0.547272	1.59977	-0.319875	-0.633409	1.70428	0.262841	-0.280504	-1.33187	-0.233787	-0.383738	1.55229	-1.85155	-0.307002	0.82846	-0.712689	-1.68043	0.165715	0.065018	1.0612	-0.553411	0.227732	-1.61391	-1.53346	-0.599231	0.19801	0.693564	0.756805	-0.139027	0.858798	0.122491	0.507482	-0.270295	0.8639	0.392235	0.625996	-1.66368	-0.301875	-0.892513	-0.242804
TCGA-C5-A7X3-01	-1.31739	0.948884	0.317028	0.680184	-0.19101	0.990751	-1.01277	-0.320732	-0.0821287	-0.442721	0.819524	-1.22614	0.584117	0.0737035	0.414988	0.6791	-0.830315	-0.751488	-0.303731	1.56167	-0.300747	0.00927634	-0.796195	0.488374	0.311829	-1.0575	0.171677	0.466936	0.326155	-0.98285	1.20999	0.360259	0.00102781	-0.496733	-0.235203	1.10436	-0.38926	-0.0747375	0.723698	1.50644	-0.0630419	-1.40451	1.52828	-1.11866	0.954545	-0.238476	0.418144	0.862404	3.19763
TCGA-C5-A7X5-01	-0.594637	-0.125068	-1.43504	-0.0914713	0.377817	-0.422705	0.600366	-0.536608	-1.49539	2.49564	-1.37037	1.50599	0.808601	-0.342217	-0.170625	0.205255	0.423771	1.74477	-0.367966	-1.37934	0.49466	-0.409749	1.70568	-1.29061	-0.177664	-0.852885	0.224594	-0.967437	0.452335	-1.34003	-1.68868	0.797093	1.76853	-1.06656	1.34294	0.0579053	2.3162	0.0513946	-0.483883	0.313328	-0.209762	0.475295	0.731422	0.111841	-1.64424	-1.57077	-1.48791	0.0378138	0.646602
TCGA-C5-A7X8-01	-0.809714	-1.73409	-1.07434	-0.579549	-1.48673	1.16607	2.15811	0.751119	-0.198196	-0.885758	1.63614	0.0938847	0.887089	-1.12755	0.862348	0.0621875	1.59928	-0.153619	-0.0799193	0.011217	-0.0708897	0.67679	1.01206	1.42508	1.45555	-1.44643	0.355744	1.40115	-0.0132834	-0.237116	1.77169	0.0455578	-1.57131	0.28279	-0.409228	0.629515	-1.51124	-1.65756	1.73068	-0.220687	0.580425	-0.497816	-0.558576	-0.34864	1.84511	0.93306	-0.413812	0.426713	-1.28195
TCGA-C5-A7XC-01	-0.380668	1.60813	-0.585575	-1.55935	-1.09004	1.89612	-1.56624	1.55102	0.406736	0.281417	1.695	-0.892471	-0.061974	0.431764	1.17386	0.224145	-0.370723	-1.43335	0.325675	0.381951	-1.39533	-0.35479	-1.00645	-1.51159	0.794741	-0.474512	0.213677	-0.650372	0.161376	-0.623878	0.717855	-1.71444	-0.737951	-0.851003	-0.54319	0.743613	-0.458292	-0.707363	1.49769	-1.41404	-0.858264	-0.0177891	0.16178	-1.24951	-0.777213	-1.41508	-0.422223	-0.955541	-0.0185903
TCGA-C5-A8XH-01	-1.12635	0.187079	-0.00458399	-0.217715	-0.570406	-0.641189	0.283636	-0.761147	-0.569105	0.0821946	-0.758544	0.0758433	0.431755	-1.43897	-0.431614	0.0263703	-0.539007	0.318979	0.112846	3.51945	-0.673088	2.12771	0.646406	1.03078	0.101344	-1.62122	1.21004	1.28171	-0.349678	0.855131	-0.150682	1.62368	1.42229	-1.23319	-1.37682	-0.538536	0.077771	0.208915	-0.202167	1.21133	0.090022	0.0593626	-0.27965	0.516658	-0.646357	0.167738	-1.70271	0.629572	-0.471666
TCGA-C5-A8XI-01	0.175612	-1.08447	0.731755	0.943687	-0.147133	-1.3621	-0.0983754	-1.50204	0.179915	-1.29962	-0.894253	-1.13059	0.0558991	2.14242	0.30325	0.0711402	1.79631	-0.954456	0.824618	-0.803438	-0.357485	0.435912	-0.684745	0.215344	0.298954	-1.66807	-1.61282	-0.207735	0.798223	-0.41964	-0.8168	-0.916715	0.684743	1.07653	-0.30545	0.0579053	-0.344042	0.495048	-0.892727	-1.70213	0.302346	1.74535	-0.94639	-0.294614	-0.13269	1.13636	1.14327	-0.772863	0.112747
TCGA-C5-A8XJ-01	-0.128094	-0.00595283	-1.43504	-0.456447	-1.3077	1.24053	-0.396968	0.545294	-0.143961	-0.183161	0.142869	-0.775157	-0.0116797	1.20353	-1.18742	-1.02539	0.965047	-1.20196	-0.170633	-0.165908	-1.22283	1.0316	-0.668474	0.451123	1.03193	0.184045	-0.323029	-1.8589	-1.51353	0.983637	-1.68868	1.41794	-1.43343	-1.71573	-0.260827	-0.00672224	-1.1838	0.0852144	0.737451	-0.522811	0.298201	1.10811	-0.598293	-0.124496	0.278494	0.93306	-0.647434	-0.738575	0.0883428
TCGA-C5-A8XK-01	-0.118594	-0.671576	-0.151784	0.943687	-0.365351	-0.915851	-1.03969	0.0325561	-0.620809	1.06424	0.84895	1.38943	0.0311656	0.352622	-0.75971	1.30916	-1.55396	-0.784647	0.0382472	0.5099	1.73002	0.199866	0.4973	1.85014	-1.15594	-0.0106407	-0.0999413	0.48825	1.12486	-0.201383	0.0291238	0.0511758	0.327596	0.185998	-0.0513899	0.340588	1.01387	-1.7103	-0.0157623	1.77975	-1.26088	0.302803	0.523572	-1.1373	0.829625	-1.27232	0.215861	0.558383	-1.65179
TCGA-C5-A8YQ-01	-0.00774302	-0.0484462	-0.160745	0.657498	-1.14229	-1.13196	1.86428	0.971657	0.660833	-0.0684186	-1.23312	-0.0475241	-0.354292	-1.30464	-1.01787	-0.945911	0.0878258	-0.677236	-0.162945	-1.21332	-0.212771	-1.61703	0.0207194	0.727613	-0.432876	0.779617	-0.179715	0.757833	-1.4195	0.802837	0.693892	-1.32132	-0.0392198	2.15348	0.57381	-0.665028	0.0678566	0.333709	-1.66778	0.819663	1.02174	1.07908	1.21823	-0.273546	-1.5357	2.20841	-0.0188543	2.15155	-0.657729
TCGA-C5-A8YR-01	-0.53672	-1.50256	3.05707	-0.557913	0.156786	-1.1973	0.523012	-0.0640611	-0.839716	0.703928	-0.0606672	0.874131	0.5519	-1.36648	-1.09592	-1.63593	2.10575	0.528855	-1.18872	0.880202	0.711964	-1.67749	1.81616	1.55338	-0.6475	-0.832382	0.189861	0.668385	0.530732	-1.26924	-0.880029	0.229416	1.14049	0.407142	1.70839	0.84931	0.428289	-1.48763	0.224341	0.414227	-0.172485	-0.67548	-0.64715	-0.106225	0.058558	1.96018	0.212388	2.37311	0.792227
TCGA-C5-A8YT-01	1.53239	1.89972	-1.07434	-1.08855	-0.924245	1.623	-0.45159	1.56579	-0.104345	-0.885758	1.24745	-1.18727	0.859029	2.36104	0.955669	0.110541	1.44152	-0.0601252	0.243965	-0.23344	0.335961	0.550055	1.04435	0.29955	1.48403	0.786251	-1.68782	0.272198	-0.864519	1.00841	1.44825	-1.10527	-0.151227	-1.83291	-1.02284	1.79756	-1.14759	-0.0365279	2.49197	0.626973	-0.660526	-0.0641114	0.0273808	0.323382	-1.76173	-0.075359	-1.61238	-0.415149	-1.22716
TCGA-C5-A8ZZ-01	-0.471821	0.579575	-0.400678	-0.540157	-0.208111	1.11649	0.882984	1.19934	-0.411358	-0.241356	0.705924	-0.911249	0.875179	0.823269	-1.45633	-1.57969	-0.17115	-1.00954	0.348328	-1.18624	-0.402951	-0.335005	1.0573	-1.10686	0.211954	0.910963	0.642324	1.56114	-1.66266	-0.467998	0.808297	0.278099	0.711832	-0.282007	-0.36174	0.425215	-0.153184	0.379487	-0.410586	0.00870262	-1.82407	-0.28344	1.29654	-0.373686	-0.922671	1.99856	0.035103	-1.45963	0.272563
TCGA-C5-A901-01	-0.35852	0.621757	-0.406572	0.705123	0.298634	0.591858	-1.26638	1.39978	-0.70787	0.959142	-1.25585	-0.951664	-0.489859	-1.3269	-1.04596	0.626034	-1.14749	0.972578	1.04969	0.371498	-0.25885	-1.63879	-0.389832	1.49086	0.199228	-0.630149	-1.37606	0.370702	-0.778547	-0.314731	1.196	-1.34847	-1.32714	0.190188	0.314444	0.731515	-0.0851018	0.474594	0.969749	1.00854	-1.4923	0.0013878	-0.0267435	-1.2943	0.266745	-0.645986	-0.589071	-0.679028	-0.401024
TCGA-C5-A902-01	0.775714	-0.610945	2.82531	-0.000588866	1.87977	-0.113363	-1.30595	0.0223628	1.80243	2.14333	0.194067	-0.466192	-0.216826	0.0263133	2.59932	0.697185	2.91523	-0.789208	0.370669	0.932719	0.841045	0.783105	-1.12243	-1.20535	-0.140276	-1.58053	1.84085	-0.0404111	-1.46278	0.855131	-1.62162	0.302443	-0.0439117	0.370401	1.77065	-0.336469	1.88323	-0.833254	-0.109105	0.231211	0.302346	-1.28537	-0.966388	-1.3217	2.29905	0.409189	-0.233563	1.02418	0.238147
TCGA-C5-A905-01	1.58896	-0.478512	-0.197087	-1.14383	1.98057	0.0233187	-1.12572	0.189092	-1.30579	0.149224	0.664367	0.76795	-0.108881	-0.140008	1.32615	0.484225	1.202	-0.890642	-0.986861	0.22606	-0.0302735	0.57864	-0.835296	0.237038	-1.23768	-0.285579	-1.2057	0.400552	0.930141	0.228376	-0.487117	-1.1768	-1.19371	-0.668954	0.886719	-1.46005	0.803785	-0.0192636	-0.550946	-1.32988	0.425467	2.07947	0.701147	1.44409	-0.59468	1.50395	-0.375941	0.986842	0.196844
TCGA-C5-A907-01	-0.288909	-0.359142	-0.177407	0.662415	0.314134	0.117892	-0.748648	1.26734	0.0985821	-0.55187	-1.50101	-0.477749	1.2236	-0.808968	0.415809	1.37646	-1.44746	-0.426094	-1.41304	1.66935	-0.0135517	0.329868	0.775953	2.32417	0.865025	-0.0193022	0.0830127	1.25036	1.38873	0.365394	-0.042953	2.26466	-1.55467	-1.20804	-1.52215	0.617094	1.89292	-1.05287	0.568924	4.43457	-0.26254	-0.346128	0.712237	-0.935746	-0.579963	0.601837	-0.360349	1.08845	0.93333
TCGA-DG-A2KH-01	-0.31657	-1.57959	-0.0391809	-1.38219	-1.3077	-0.0430453	1.79496	-0.042646	-0.72545	-0.136272	0.333086	-1.05422	1.51196	0.902465	0.250248	1.44644	-0.00422499	-1.20196	-0.335413	-0.110615	-0.473193	1.55353	-0.0611826	0.60748	-1.47777	1.21194	1.22725	2.44492	1.29274	-1.34003	0.0956239	-0.23281	0.0970669	-1.71573	0.536969	0.107837	-1.68866	1.58218	-0.283687	0.894683	0.701862	-0.0821029	0.346518	0.383808	1.46472	0.662905	1.03096	1.35301	-0.507704
TCGA-DG-A2KJ-01	-1.15941	0.152286	-0.0921645	-0.690673	0.0440028	0.0791552	1.54979	-0.614974	0.905616	-1.24622	0.295035	0.117487	-1.37335	-0.158455	0.428871	-0.590228	-1.32827	-1.242	-1.3063	0.949473	0.744841	-1.0312	-1.23925	0.925415	-1.50865	-0.183189	0.0386261	1.08512	-1.00016	0.251564	-1.01027	-0.590458	0.112214	0.0114108	-1.41378	-0.495837	-0.601657	0.615214	-0.568636	0.992277	0.580425	0.340236	2.1843	0.807392	-0.327264	-0.135208	0.346794	-0.477686	0.561653
TCGA-DG-A2KK-01	1.3324	-1.39177	-0.0615318	0.282699	0.152419	-1.08712	-0.193018	0.193026	0.603147	0.638415	0.433799	-0.892471	2.28818	-0.253132	-0.964303	0.455137	0.194914	0.972578	-1.07198	0.0862496	-0.584772	0.375639	-0.845404	0.103998	-1.30989	1.72734	-0.0760046	0.607533	0.556566	-1.16742	-0.0553476	-1.26955	1.0463	-0.760115	0.408602	-1.53138	-0.780709	0.34166	-1.62709	-0.296944	0.195194	-1.23766	-0.151547	-0.1495	1.41377	-0.526337	1.56662	-1.44171	-0.150934
TCGA-DG-A2KL-01	-0.355321	1.14272	-0.5567	1.03354	-1.37883	2.40231	-0.233774	1.6879	-0.926623	0.168313	1.24745	-1.10708	-0.159067	0.823269	-1.26034	0.362169	-1.35984	-0.268059	-1.0528	0.248571	-0.291182	-0.052456	-1.26734	0.258458	1.82651	0.922969	-1.58171	-1.88643	0.303227	-0.0538286	1.36624	0.163275	-0.35929	0.945648	-0.514854	1.2562	-0.638128	0.219998	0.940309	-0.151547	-0.126687	2.17702	-1.59309	-0.846909	0.32189	-0.902869	0.705314	-1.64655	0.780631
TCGA-DG-A2KM-01	-0.58416	0.716605	-0.0494942	0.394487	0.377817	-0.21265	-1.46186	-0.320732	-0.284889	-1.29962	0.0283252	0.669955	-0.440503	-0.905713	0.540426	-0.150899	-0.620937	1.45939	1.36165	1.73987	0.258911	-1.83001	0.319627	0.319284	-0.523886	-0.12227	0.769647	-0.0914863	0.131726	0.499949	-1.76589	-1.58704	0.0970669	-0.612597	-0.770683	-0.754931	-1.73157	0.740186	-1.87665	-1.01938	-0.581762	0.968746	0.338008	-0.0674235	1.35255	-0.68618	0.672585	-1.669	0.0311946
TCGA-DR-A0ZL-01	0.61849	-0.610945	0.964592	-1.6008	-1.59318	0.717134	2.48346	1.53612	0.222887	-1.24622	-0.438904	-0.719517	-0.215255	-0.527349	0.0643256	-1.07251	-0.147909	-0.641836	-0.24922	-1.6659	-0.0708897	-0.0702207	0.461619	-0.860432	0.311829	2.09704	0.996622	-0.326219	-0.635236	-0.98285	0.930531	1.04234	-0.568943	1.74207	0.324252	0.0706237	1.20997	-0.205898	0.918722	0.476276	1.07527	-1.15118	0.589949	0.588332	0.779805	-0.25268	0.935997	-1.6245	1.56914
TCGA-DR-A0ZM-01	-1.09402	0.187079	0.871502	-0.84767	-1.59318	0.830297	-1.61019	1.18698	-0.00180443	1.29556	-0.791138	0.183003	-0.834077	1.80493	0.911231	-0.347532	-1.24786	-0.0601252	0.959702	-0.23344	-0.371608	0.75703	-1.1677	0.29955	0.955528	-1.10082	0.125317	-0.773993	-1.67583	0.663469	1.9916	0.164379	-0.716909	0.82107	-1.64037	0.706497	1.01387	0.231255	0.955107	-0.982148	-1.57422	-0.276834	-0.681614	-0.730021	-1.61855	-0.379887	1.63911	-0.339807	0.375749
TCGA-DS-A0VK-01	-0.401368	-0.319576	1.82528	1.12278	2.1582	-1.10881	0.0863241	-0.0347826	1.73353	0.81807	-0.726654	-1.24916	0.619863	1.7627	1.25769	-1.82764	-0.194694	1.18369	0.370669	0.0862496	-0.0589965	0.463846	-1.02928	-0.262505	-0.523886	1.16052	-0.748983	-0.207735	-1.07253	-0.724842	0.681261	0.302443	-0.836	1.19338	0.288717	1.03858	-0.480073	-0.760937	0.173004	0.399685	1.78025	0.822277	-0.491802	-0.935746	-1.51799	-0.800814	1.13305	-1.78217	-1.17145
TCGA-DS-A0VL-01	-0.260839	-0.675089	0.985029	-0.199124	0.623588	0.383454	-0.527479	-0.0488503	1.44505	-1.38315	-0.500586	-1.20353	-0.215255	-0.184248	-0.112952	-0.842148	0.281032	-0.890642	-0.986861	-1.06692	0.880469	0.49194	-1.38458	-0.993319	-1.23768	1.60841	0.719312	0.421263	-0.91766	0.897062	0.0158661	0.428368	-1.58816	1.60193	1.73944	0.263059	0.167599	0.0852144	0.522407	-0.667345	1.19102	0.333218	0.978792	-0.28604	0.0439929	1.05926	1.68707	-0.500214	0.36541
TCGA-DS-A0VM-01	-0.0826053	0.117793	0.0332579	-1.41285	-0.733943	0.414055	0.803745	-0.296628	1.44505	-0.391696	-1.56236	0.735237	0.5519	0.158491	0.828924	0.667266	1.15731	1.20645	-0.748173	0.847584	0.662816	-1.93213	-0.684745	-1.63035	-0.161911	0.555615	-1.86153	-1.27741	1.01341	-0.337619	-0.407084	0.463699	-1.24661	-1.74194	-1.15289	-0.00672224	0.0624765	0.389812	0.224341	-0.473282	0.687358	1.84363	0.391116	-1.0493	-0.188348	-0.881284	0.52413	-0.6995	0.975287
TCGA-DS-A0VN-01	-0.869327	-0.512411	0.667323	0.329253	0.28067	0.64403	0.237283	0.559689	0.125425	0.149224	-1.11208	1.96769	-0.175454	-1.18618	-0.293619	-0.465892	-0.971579	-1.38103	0.441584	1.75504	2.13082	0.604198	1.20075	1.91765	1.11313	-0.763233	-1.68782	-1.52146	-1.61532	-1.48202	0.536694	0.729226	-1.57131	-1.14509	-1.5421	1.2695	1.92131	-0.99195	0.940309	0.399685	-1.34871	-0.858992	-0.906437	0.675416	0.183645	-1.34813	-0.628136	-0.97762	-1.38526
TCGA-DS-A1O9-01	-0.284546	-1.75297	-0.476074	-0.000588866	-1.50861	1.96127	0.505176	1.42826	0.0450778	0.323535	0.728236	0.825147	-0.0258189	0.614925	-0.466284	-1.47551	-0.252531	0.258429	0.651486	0.741604	0.352692	1.36803	0.892929	-1.48251	2.08862	-0.383097	-0.0760046	0.3068	-0.683454	-1.03593	1.51647	0.813631	-0.308906	-0.534923	-1.02284	1.89796	0.146124	0.0715717	1.99002	-1.26497	-1.28888	-1.17605	-0.78911	-0.357495	-1.39261	-0.059308	0.125124	-0.87297	-1.29878
TCGA-DS-A1OA-01	0.212886	0.678576	1.02653	0.218718	-0.259552	-0.374425	-0.314808	-1.24173	2.1526	0.168313	-0.500586	-0.275298	-0.395605	1.9963	-0.990207	-0.257665	-0.223381	1.41531	2.22166	-0.327267	-0.441307	-0.460325	-0.256176	-0.289491	0.890058	1.36608	-0.481103	-1.04981	-0.91766	-1.54806	0.617495	0.586205	-0.754465	1.50277	0.553095	-1.8971	-0.486032	-1.42232	0.241414	0.743009	0.125949	1.94678	-1.00541	-1.26372	-1.81638	-0.410661	2.30164	-1.45963	-1.78359
TCGA-DS-A1OB-01	1.07086	-0.0653525	-1.17424	0.105553	0.663898	0.166274	0.0743983	-1.16688	-0.426533	-0.976157	-0.30355	0.923171	-0.335243	-1.21381	1.54026	-0.10561	0.223396	-0.721576	-0.570935	-0.165475	1.49223	-0.35479	-0.959468	0.385378	-1.26392	1.28637	-1.23914	-0.333205	-1.35592	0.735288	-0.37044	1.68876	-1.2199	1.22797	0.243038	0.130376	1.31017	-1.36857	-1.58068	-1.36046	-0.152411	0.0345984	1.00675	-0.385316	0.101862	-1.37246	1.25285	-0.252485	-0.867767
TCGA-DS-A1OC-01	-0.218361	-0.630698	1.02653	0.621667	1.63848	-1.2403	-1.34663	-1.37686	-0.0722037	-0.276206	-0.434296	2.6678	-1.31549	-0.12282	0.475144	-0.650682	-1.24786	1.13488	1.40908	-1.34004	2.26589	1.22077	-1.15592	-0.702006	-1.44757	-0.00207063	-0.43052	-1.43334	-0.621863	1.26775	-1.65927	-0.395704	-0.18436	0.608952	0.120369	-1.66738	1.14289	-0.51699	0.421338	-1.57452	-0.695364	0.121826	-0.329016	2.37522	-0.111044	1.0195	2.08674	-0.158713	0.571884
TCGA-DS-A1OD-01	-0.781817	-0.0653525	2.91433	2.41127	-0.890463	0.577567	-1.48387	-1.04342	0.212167	0.62424	-0.344152	1.029	-0.296297	0.837705	0.611363	-1.01025	-0.0319748	-0.361577	0.691912	-0.960545	1.24162	0.227369	-1.02307	-1.41468	-0.124288	2.2578	1.24473	0.488839	-1.58738	-0.359293	-0.759634	0.652489	-0.0820205	-0.0875658	0.243038	0.438758	-1.51441	-0.760937	-0.116303	1.36197	-1.71432	0.399625	-0.906437	0.486438	2.06466	0.942934	2.06136	0.950761	0.349899
TCGA-DS-A3LQ-01	0.079349	1.6466	-0.237534	-0.264074	1.66988	1.28134	1.34857	-1.28969	-1.41132	0.0306661	-0.158717	-0.951664	-1.24326	-0.220023	-1.04596	-0.888398	-1.14749	-1.06393	-1.1444	0.658716	0.997325	-0.58876	0.116001	0.103998	-0.68374	-0.263901	-1.37606	0.199011	-0.157542	-0.182078	-0.591758	-1.34847	0.0462971	0.482639	-0.028918	-0.584664	1.02863	0.583206	0.819438	0.232352	0.370122	0.717705	2.39647	1.91054	0.559972	0.135385	-1.39196	-0.560378	-0.498179
TCGA-DS-A5RQ-01	0.927903	-0.650708	-0.253202	-1.38219	0.496498	0.27439	-1.37842	-0.462072	0.885592	-0.745126	-0.47714	-0.708334	0.473618	1.73558	0.249703	0.174602	-0.194694	0.602571	0.722056	-1.37934	-0.509789	-0.893509	-0.469154	-0.262505	0.904715	0.160598	0.934461	-0.346126	-0.487845	-0.486388	0.403931	1.89302	-1.43343	0.107308	1.77065	-0.877043	0.289865	-0.156744	0.608999	0.626973	1.21903	-1.31854	-1.55574	-1.37189	-0.460293	0.638644	-1.48791	0.168547	0.102254
TCGA-DS-A7WF-01	0.363474	-0.725303	0.667323	-1.43666	0.496498	-1.33495	-0.779847	0.247639	-1.53871	0.977634	-1.4294	-1.10708	0.288906	0.0263133	1.10364	0.484225	0.981619	1.37119	-0.0699122	0.0132919	-0.822865	0.795715	-1.26734	-0.5864	0.292496	0.0905161	0.262334	0.843391	0.307573	1.81419	0.34512	0.302443	0.547933	-1.23319	-0.696192	0.00571464	-1.10925	-0.665446	-0.188458	0.703344	0.314642	-0.128158	-0.827273	-0.351465	0.674284	-0.280215	1.27726	2.66641	0.304824
TCGA-DS-A7WH-01	-1.42007	1.56271	0.415234	-1.19644	0.0469499	1.97388	0.663845	1.80006	0.289384	0.462061	2.0511	-1.31855	0.678393	1.12308	-0.326094	0.1085	0.46944	-0.959345	-0.0381058	-0.0196155	-0.212771	-1.55574	-0.288485	0.00326026	2.13127	0.98835	-1.68782	0.258288	0.152187	0.397262	0.847335	0.463699	0.503947	0.667443	0.438958	0.980439	-1.1987	-0.298416	1.59604	0.575461	-0.172485	-1.00631	0.822189	-1.47255	-1.48506	0.33256	-1.31927	-0.0421935	-0.612234
TCGA-DS-A7WI-01	-0.530203	-1.5458	0.215591	0.431886	0.447016	-0.537789	2.45216	-1.37686	0.20134	-0.132143	0.0892499	-0.37859	-0.540658	-1.40717	-1.14728	-0.392808	1.1177	-0.102168	0.884204	-1.34004	-0.402951	1.34385	0.93705	0.972062	-1.44757	-0.351467	0.81767	0.179858	-0.166779	1.49222	-0.343427	-1.44641	0.888752	1.22797	2.21747	-0.452721	0.281772	-1.51937	-0.394881	1.60122	-0.152411	0.314109	-0.634433	-0.753655	1.55843	0.743989	-0.723434	-1.56832	-0.507704
TCGA-EA-A1QS-01	-0.517528	1.11514	0.452833	-0.264074	0.152419	1.652	-1.56624	1.34263	2.02535	0.323535	2.95793	-0.874739	-1.20353	1.69466	0.309367	-1.28256	-0.12847	1.27177	1.19986	-0.639287	-0.925778	0.959441	-0.537004	-0.5864	1.93605	-0.706375	-1.32259	-1.78445	-0.864519	-1.18746	1.14347	-1.71444	-0.308906	0.178351	-1.59039	1.37491	-1.78527	2.56568	1.70016	1.33137	-0.882437	0.364458	0.921595	-0.181818	-1.16042	-0.280215	1.03096	0.158296	0.121603
TCGA-EA-A1QT-01	0.655201	-1.73409	0.594469	0.697714	0.961228	0.231927	0.826652	0.136165	0.278477	-1.36453	-0.367185	0.76795	-1.47491	-0.0138737	1.79784	0.156171	-0.0601576	-0.751488	0.691912	-0.927267	0.605429	0.408739	1.25066	-1.46162	0.413543	2.57054	-0.323029	-1.9282	0.621226	0.0515539	0.153388	0.253415	-0.502382	2.11678	0.243038	-0.360192	0.57228	-1.42232	0.318758	-0.854285	0.273755	-0.869307	-1.11458	-0.692194	0.819905	1.03523	1.89232	0.143192	-1.63235
TCGA-EA-A3HQ-01	-0.869327	-0.00595283	-1.14225	0.121286	-0.996438	-1.0068	0.285375	-0.00686763	2.63472	0.340006	0.717122	-0.265363	-1.11667	1.08485	-0.868348	-0.690219	2.44561	1.31406	-0.986861	-0.0520803	-0.990748	-1.50119	1.89325	-0.593634	1.16592	-0.204648	0.138	0.102952	0.517393	0.406602	-1.45485	0.321617	-0.0290084	-0.0693521	0.306581	0.0675504	0.0624765	0.192236	1.25947	1.18426	0.478155	-0.6409	-0.234956	-1.19689	-0.447594	0.652093	0.672585	1.82806	-0.827417
TCGA-EA-A3HR-01	-1.09402	-1.5458	-1.39821	0.534922	1.28716	-0.350179	-1.59138	-0.462072	2.00216	0.719099	0.512461	-0.649958	-1.31549	0.403747	-0.641685	-0.269619	-0.194694	2.35066	1.78442	-1.64264	-1.41842	-0.226669	-0.230652	-1.54116	-0.6475	-0.221881	-0.988277	-0.558926	0.401213	0.179491	-1.28874	-1.74512	-1.02342	1.59006	1.01862	-0.529255	0.130511	0.208915	-0.304347	1.15027	-0.714581	0.670906	0.514094	0.229333	-0.155327	0.0522114	0.52413	-0.236977	-0.99783
TCGA-EA-A3HS-01	1.01637	-0.403653	-1.10795	0.0323151	0.551432	0.260462	-0.195953	-1.10473	1.75356	0.323535	1.4738	0.286554	-0.212203	0.0260203	0.662088	-1.49499	-0.934557	1.8138	0.370669	-1.03032	-0.963561	-1.47223	-1.0888	-0.682627	1.16592	1.44599	1.45314	0.523245	-1.31585	0.715449	-1.42745	1.50234	-1.05881	0.52743	0.288717	-0.322488	0.033194	0.0992717	0.224341	0.012415	1.23387	-0.354274	0.8632	-1.17639	-1.41606	0.880875	1.22964	0.244543	-1.69253
TCGA-EA-A3HT-01	-1.05264	-0.107444	0.00961548	-1.31383	0.39824	0.190069	0.0460289	0.620098	0.733697	-1.13616	0.746487	-0.987882	0.912776	0.809057	-1.09592	-1.11305	-1.19698	-0.153619	0.824618	-1.28974	-1.15627	1.41039	-0.256176	-1.20535	1.34491	-1.58053	0.152987	-1.19868	0.589306	0.466421	0.390784	0.205086	-1.36468	0.887329	-0.409228	0.411881	-0.0699648	-0.88033	0.819438	0.461268	-0.192836	0.427535	0.0660024	-0.0768082	-0.956427	0.409189	0.285604	-1.53278	-0.273798
TCGA-EA-A3HU-01	-0.842327	0.844831	0.317028	0.81203	1.00138	-0.466748	-1.22223	-0.391433	1.18083	0.804239	-0.590009	-0.911249	-1.20353	0.888156	0.259803	-0.668952	-0.0997893	0.660933	-1.09495	0.596241	0.000389156	-1.59559	1.38552	2.50825	-1.11694	-1.53353	-1.32259	0.488839	0.0222124	-0.220422	-0.655988	0.862022	0.00102781	0.159598	-1.19922	-0.621505	1.42943	0.270598	-1.64677	0.966515	-0.400097	-1.24705	-0.0512844	0.239144	0.536856	-1.43316	1.4395	1.03411	-0.804556
TCGA-EA-A3QD-01	0.079349	-0.827177	1.51651	0.25303	-0.435791	-0.525668	-1.59138	-0.123653	0.212167	-1.43542	-0.646836	-0.931302	-1.22324	0.445321	0.309367	-1.20915	0.880553	1.60182	-1.11949	-0.504168	-1.41842	-1.61703	-0.415393	0.488374	0.169344	0.265675	-1.34912	-1.52146	-0.454672	0.499949	-0.591758	0.263686	-1.30604	-0.318162	-0.028918	-0.584664	0.625593	0.231255	-1.11754	0.0648782	-0.88406	0.628434	-1.4689	0.486438	1.42616	-1.75841	-0.472779	0.0496538	0.0726295
TCGA-EA-A3QE-01	0.302613	-1.19093	-1.01137	-1.03729	0.422795	-0.8874	-1.01277	0.114804	1.4662	-0.828784	-0.169311	-0.29181	-1.09601	-1.07319	-0.725724	-0.740961	0.46944	-0.901294	-0.860351	-0.927267	1.34594	0.118265	-0.106366	1.626	-1.13037	0.83541	-1.06889	-0.677104	-0.335628	-0.98285	-1.35033	-1.03895	0.0901956	1.52642	0.220678	-0.305974	0.242227	0.974826	-1.44583	1.96624	0.455091	0.399625	-0.64715	0.344974	0.768535	-1.24861	0.635073	0.283459	1.26542
TCGA-EA-A3Y4-01	-0.926048	-0.076694	0.91861	1.2287	1.6545	-0.186497	0.652889	-1.19747	0.581448	0.133868	0.0656498	-0.873956	0.484092	-1.24197	-0.938763	-0.740961	1.72006	0.528855	-0.0755585	1.1321	1.31938	-1.55574	1.47299	1.53869	-0.381654	-0.480664	-1.27324	-1.76503	-0.529745	0.206541	-1.50645	-1.24486	0.493555	0.524954	1.77065	-0.226856	0.671657	0.362074	-0.132863	1.45573	-0.172485	0.948051	0.411051	-0.398934	0.809063	-1.39726	0.25162	2.25735	0.953681
TCGA-EA-A410-01	0.162558	-0.232619	-1.14225	1.10844	1.0775	1.39289	0.800588	1.3293	-1.30579	1.15877	0.608951	-0.717361	-0.2036	-1.18618	-0.868348	2.6283	0.297227	-0.890642	0.149425	1.01481	-0.990748	-0.299774	-0.797944	-0.993319	0.919217	-0.0316829	0.833649	0.664344	1.24068	-1.09319	0.794383	0.0613623	1.39828	-0.342049	0.210229	0.425215	-0.649013	-0.0384364	0.777578	-1.32988	0.701862	0.93571	-1.39231	0.695351	0.768535	-1.34813	0.232086	1.21306	-0.981388
TCGA-EA-A411-01	-0.18878	2.63205	-0.373139	0.849492	-1.11531	-1.10881	-1.22223	-0.166295	-0.635433	-0.336921	-0.19884	-0.753208	0.842676	-0.2924	-0.990207	-0.0526127	-1.09228	-0.766395	1.45149	-1.18624	-0.69164	-0.627159	0.627556	-1.10686	0.489875	1.28386	0.232038	0.443935	0.434946	0.266991	1.42101	-1.29459	-0.355401	0.243008	0.27815	1.05104	-0.591856	0.0714547	0.190134	0.212169	-1.44723	-1.24705	-0.216376	-1.26372	0.604882	-1.43316	-0.0791001	-1.45963	0.644583
TCGA-EA-A439-01	0.248412	1.86722	-0.360528	-1.19644	-1.06513	0.241228	0.882984	0.589674	0.497192	-1.00567	1.34416	1.59977	0.691179	1.21773	0.670774	0.099175	0.402794	0.463204	-1.04932	-1.13587	2.38949	-0.201115	0.300962	1.3699	0.272345	-1.51065	0.398701	0.538582	-1.37563	-0.0774682	0.0158661	-0.419934	-1.24661	0.62162	0.160084	-1.51239	-1.04316	-0.489742	1.16518	-1.39164	-1.40564	-0.125229	0.600467	0.194224	1.70583	0.0522114	-0.330438	0.379756	-0.566339
TCGA-EA-A43B-01	0.775714	-0.232619	0.731755	1.51592	-0.340667	-0.103167	-0.11121	-1.16688	0.540372	0.116435	-1.14031	1.01579	-0.105987	0.417256	1.17386	2.58199	-1.00611	-0.771131	0.00551175	-1.10106	-1.01611	0.186949	1.81616	1.90151	-0.273797	0.443307	-1.23914	0.54561	2.82193	0.869009	0.822067	0.0613623	0.711832	-1.53428	-1.12088	0.84931	0.733578	-0.085309	-0.140004	-0.206345	-1.3769	0.781748	-0.0932327	-0.494295	-0.619959	-0.454258	0.234718	-0.4889	1.55726
TCGA-EA-A44S-01	1.38172	1.76527	-0.0844307	0.737448	-1.34773	-0.0417759	-1.41093	-1.44671	-0.269468	-0.65514	0.926594	1.00278	0.0435912	-1.47149	-1.22847	-0.0283559	0.640727	-1.242	0.884204	0.0618155	1.83922	-0.240047	0.0940098	-0.488083	1.19562	0.460811	-0.0999413	-0.612797	-1.03586	0.166132	0.593114	-0.0625997	0.0292492	-0.1653	-0.0513899	0.943669	0.305594	-1.01201	1.09125	-1.64573	1.06178	0.346576	-1.11458	-1.3944	-1.67051	0.123762	-0.167519	0.0842969	-0.273798
TCGA-EA-A4BA-01	-0.40637	1.24329	-0.614854	0.318888	-0.191342	-0.525668	0.451128	-0.642424	0.761006	-0.470001	2.24448	-0.0681748	0.704167	0.480693	1.20767	-0.155982	0.411001	0.142734	-0.347675	1.36179	-0.572716	0.49907	2.18927	-0.0331132	1.41866	0.394743	0.0754543	1.05432	-1.01785	0.10012	1.38145	0.34127	2.15554	-1.14509	0.780028	0.795296	-0.183638	-0.99195	1.12794	1.33137	-0.88406	1.0525	-1.09795	-0.0582626	0.381704	1.35245	-0.881726	1.49387	0.381368
TCGA-EA-A50E-01	2.21731	-1.5458	-0.246027	1.39222	0.249326	-1.2403	0.177107	0.589674	0.250006	0.719099	1.00741	-1.02512	-0.420534	-0.412419	-1.14728	0.741164	-0.00422499	-1.16279	-1.23428	-1.34004	0.468938	-0.744525	1.7996	-1.25321	1.31682	-0.586937	-0.268861	-0.0179118	-1.49127	0.648219	2.04593	0.0884569	0.773363	-0.230765	1.26834	1.38813	0.749414	0.750451	1.35703	-1.57452	0.273755	0.409283	0.654469	-0.661222	-1.61855	0.0522114	0.0895361	-0.6995	0.604557
TCGA-EA-A556-01	1.22148	-0.610945	-0.39381	-1.53604	-0.906528	1.16607	-1.54153	-0.0488503	-0.422539	-0.91617	1.4738	1.05872	1.02038	-1.60215	0.396313	1.27771	-1.49161	-0.9513	-0.00491342	1.01481	1.68028	-0.0880419	2.31435	-0.528471	1.71505	-0.178663	0.602396	0.999296	0.880227	-0.0136451	1.00868	0.586205	2.47062	-1.48816	0.342584	0.768518	-0.817057	1.95358	-0.168405	-0.600515	-0.676393	0.27879	0.143327	0.226706	-1.77608	-1.32204	-0.413812	1.27617	0.0158516
TCGA-EA-A5FO-01	0.427874	0.478732	-1.39821	-0.493462	0.574487	-1.2403	0.806332	0.692223	-1.47153	-0.224304	-1.33788	-0.191756	0.398708	-0.496416	-1.14728	-1.66325	0.519087	-0.0411797	1.34868	-1.34004	-0.357485	2.22937	0.4973	-1.25321	0.968497	-0.175525	0.339022	1.5995	1.30153	-1.30898	0.10322	0.878122	0.0161522	1.47845	0.825072	-0.812912	-1.6723	0.910707	-0.892727	-1.57452	0.779998	-1.30399	-0.303397	-0.313646	0.245512	0.997516	0.717003	1.45297	0.0904547
TCGA-EA-A5O9-01	0.73251	-0.247482	-0.120174	0.341639	-1.16969	-0.277411	-1.26638	-0.115889	0.118303	-0.111708	0.0966678	0.618669	-0.399447	0.078815	-1.04596	0.688001	0.0250779	-1.06393	1.52144	-0.0816465	2.07718	1.95263	-0.0351104	-0.0557665	-0.0470391	-1.03188	-0.240483	1.17725	0.81921	0.326605	0.000662618	-1.34847	1.71395	0.168983	0.701278	-0.459123	1.54776	1.04409	-0.789701	0.48479	0.258983	0.341611	0.673855	-0.161534	0.450105	0.997516	1.3533	2.59744	-0.096899
TCGA-EA-A5ZD-01	-0.770716	-0.650708	-0.998997	1.10939	-1.37883	-1.33495	-1.43617	1.84648	-0.092296	-1.34113	0.819524	-1.10708	-1.39607	0.594159	-0.083989	-0.690219	0.0672733	-0.44638	0.388265	-0.298908	0.49466	1.08796	-0.230652	0.22548	1.16592	0.265675	-0.453321	-0.724933	-1.55397	0.752807	1.6903	0.321617	-0.60443	-0.522258	-1.44248	0.914332	0.313239	0.127197	2.34469	0.461268	0.821652	0.219653	-0.99058	-0.766693	-0.937887	-0.266373	-0.739555	-0.302582	1.87433
TCGA-EA-A5ZE-01	-1.23361	-0.593664	0.531539	1.19	-0.315811	-1.38537	0.562002	-0.536608	1.06946	0.222517	-1.47816	-0.317107	0.770492	1.28902	-0.170625	-1.14373	0.423771	-0.967616	0.631082	-1.50972	-1.31968	-0.96063	-1.32042	0.319284	-0.177664	-0.668235	-1.63949	-0.738863	1.11384	0.317918	0.681261	-0.502418	-1.53346	-0.0970241	1.29479	0.187325	0.517712	0.0222645	-0.483883	-0.717928	1.00781	0.0887027	0.32942	-0.814209	0.425891	1.18919	0.231606	0.318798	-1.31493
TCGA-EA-A5ZF-01	1.08206	0.135313	-0.369583	-1.21551	-0.185221	0.0310662	1.40413	0.520623	-1.04628	-1.36453	0.44749	0.794513	0.473618	-0.203965	-1.37096	0.419401	-1.4694	-0.0792746	-1.07198	-0.252658	1.08023	0.973657	-0.189026	-0.5864	0.585116	-1.70284	-0.408013	0.984047	0.179223	-0.134067	-0.042953	0.829776	0.482514	0.14512	-1.17589	0.0830388	-1.59776	-0.833254	0.673399	-1.7707	1.79685	-0.901423	-0.512342	0.0268141	1.18601	1.44114	-1.33659	1.31695	-0.731457
TCGA-EA-A6QX-01	-1.27419	0.37839	0.699304	-0.579549	0.291708	-0.374425	-1.52377	-0.000583656	0.949136	-1.36453	-0.500586	-0.275298	-1.47491	1.54715	1.13849	0.83374	1.50491	-0.153619	2.07341	-1.06692	-0.0302735	-0.170112	0.241835	-0.993319	-1.61587	0.494353	0.231078	0.744649	-0.38378	0.235966	-0.487117	0.483816	0.503947	0.348913	-0.409228	-1.46005	0.152907	0.0490428	-1.55419	-0.171711	-1.75506	1.84363	-0.512342	-1.47255	-0.956427	-0.426703	-1.27151	-0.461575	1.46946
TCGA-EA-A78R-01	1.34499	-0.246384	-1.39821	-0.199124	-1.26854	1.43329	0.436017	1.84648	0.927314	-1.34878	0.484249	0.381	-0.215255	0.376136	0.396313	0.252286	0.071166	0.34326	-1.23428	0.171383	-0.0708897	-0.521399	-1.1677	-1.25321	0.684494	-0.740851	0.685881	-0.993946	0.187889	-0.699032	1.08643	-0.684354	-1.40327	-1.69011	-1.34067	1.00924	0.387356	0.70544	1.41455	0.126681	0.245579	-1.30399	-0.744578	1.31302	0.0153033	-0.189306	-1.46069	-0.500214	0.583122
TCGA-EA-A97N-01	-1.23361	1.04146	-0.0844307	-0.282715	0.128077	0.744972	-0.845357	1.85883	-1.09543	-0.653263	0.970469	-1.15075	0.107932	0.471666	1.92617	-0.40175	-0.620937	-1.33187	1.14963	0.454136	-0.152281	-0.170112	0.0940098	0.956399	1.38234	0.595096	0.442332	-0.423853	-1.14025	-1.44304	0.794383	-0.834629	-0.327654	1.07653	0.457701	0.452168	0.380109	-1.12831	1.31417	-1.72651	-1.71432	0.657423	0.600467	-0.585362	-1.21337	-1.1011	-0.489703	0.0726644	-1.51147
TCGA-EK-A2GZ-01	1.11648	-1.73409	-0.192164	-0.911852	0.291708	-0.746823	0.629519	-1.24173	-1.60444	-0.689353	0.401648	1.37673	-0.531422	-1.58438	2.0801	0.947705	-0.223381	0.933828	-0.711397	1.49678	0.369371	-1.26059	1.90926	2.59336	-0.458639	-0.493786	1.54395	-0.901702	0.566864	1.98541	-0.901255	0.360259	-0.201632	-0.668954	-1.5421	0.187325	-0.322572	1.44414	-0.346006	-1.7707	0.768076	1.28381	-0.129664	1.80586	-0.59468	-0.821024	-1.06089	-0.852606	-1.12186
TCGA-EK-A2H0-01	0.7618	-1.61414	0.192807	0.240971	0.679996	-1.30827	-0.573154	-0.122737	-0.10256	2.34197	-1.4036	-1.08397	-0.619352	-1.47149	-1.22847	0.0533288	0.17333	0.528855	2.0098	0.357639	-0.483256	0.198837	-0.814532	-1.32886	-0.712689	-0.325132	-1.55113	-1.47503	-0.949644	0.0323454	-0.193432	-0.502418	1.58864	-0.219216	0.874778	-1.72773	1.8198	0.516535	-0.0157623	0.446119	0.468421	-0.949951	2.69375	2.75821	0.343969	-0.332935	1.03109	-0.368589	0.698022
TCGA-EK-A2H1-01	-1.25635	1.2282	0.00687358	0.0721552	-0.924245	0.830297	-0.133981	0.971657	-0.561686	-1.34614	-0.0983731	1.55729	0.25654	-1.56683	-0.170625	2.12288	-1.44746	-0.609617	-0.921216	0.52697	1.2032	-0.96063	-1.3453	0.801741	-0.0128475	-0.755481	0.355744	-0.498862	1.78388	-0.124408	0.341246	0.0335715	-0.669518	-1.06656	-0.461164	0.980439	1.2861	0.412077	-1.0241	0.359858	-0.0326726	1.39647	-1.35441	0.873811	-0.397955	-0.474321	-1.59736	-1.70777	0.986318
TCGA-EK-A2IP-01	-0.426554	-0.650708	2.32224	0.0923377	0.782885	-0.975504	-1.09612	-0.462072	0.800968	0.567299	-1.51895	0.151032	-1.09003	1.39256	-0.083989	-1.78223	1.15731	1.7286	1.67264	1.33283	0.791879	-1.89058	-0.888944	-0.262505	-0.226785	0.980438	-1.68782	-1.23123	-0.901598	0.317918	-0.470269	1.72115	-0.18436	0.839834	-0.383146	-0.461443	0.671657	-0.862436	-0.53348	-0.151547	-0.714581	-1.38507	0.346518	0.27549	0.643627	-1.69884	-0.739555	0.111966	0.444998
TCGA-EK-A2IR-01	1.45221	-1.21954	-1.04256	-1.06268	2.17874	-0.915851	2.737	-1.04342	-1.24123	-0.857003	-0.0983731	-0.744155	1.52303	-0.544296	0.807871	0.210951	-0.863977	-0.784647	0.499982	3.50086	-0.91173	2.42011	0.181696	-0.892098	-0.284047	-1.43103	0.684346	1.00488	-0.406998	-1.00914	0.65725	1.60883	-1.11209	1.0171	1.50587	-0.214129	-0.232675	3.69208	0.0483971	0.140277	2.4228	-1.1635	-1.33667	2.47564	-0.638364	0.123762	-0.422223	-1.30014	-1.65179
TCGA-EK-A2PG-01	1.49249	-0.882095	0.667323	0.925274	-1.43759	-0.580281	0.663845	-0.698551	1.2539	1.75541	-0.699647	-1.15075	-0.361966	-0.782537	-1.32058	-0.914763	0.158131	-1.33187	0.423727	0.490188	0.165931	-0.0924227	0.479559	-0.101948	-1.57796	0.65342	0.685881	-1.90917	0.142008	1.62484	-0.28943	-0.0863865	-0.810935	0.785039	-0.0735519	-0.621505	-0.0393633	-1.03226	-0.346006	-0.88302	0.245579	1.3581	0.747555	1.57913	0.722622	-0.992612	0.0658995	0.327147	1.02868
TCGA-EK-A2PI-01	-0.330403	-0.0438538	-1.10795	0.475521	0.128077	0.396431	-1.09612	0.573954	0.0450778	1.63252	1.22093	-0.274403	-0.0437708	2.34571	0.0428853	0.856529	-0.308918	0.234082	-0.393411	-1.58101	-0.963561	-1.47223	-0.888944	0.0807475	0.930876	-1.71281	-0.0999413	-0.744385	0.586487	0.183832	1.58388	1.20598	-1.16563	1.02863	0.701278	-0.603212	-0.384587	0.572505	0.929557	-0.318831	0.861066	-0.482018	0.198999	0.787013	0.875517	-1.71449	-0.817767	-1.34945	-0.853163
TCGA-EK-A2PK-01	-1.09402	-0.180023	-0.476074	0.185522	-0.288261	-1.2403	-0.0617286	-1.37686	0.876284	-0.344428	0.328493	0.151032	0.859029	0.227631	-1.14728	-0.800214	2.1229	-0.632802	-1.23428	-0.356084	1.28169	-1.71729	0.646406	1.58932	-1.44757	0.566284	0.801545	-1.84375	-1.49127	0.827614	-1.65927	-0.47512	0.888752	-0.375859	-0.435731	0.862185	0.289865	-0.51699	-0.374454	2.64991	-1.57422	0.69962	-0.704202	-0.0491847	-1.61855	1.55863	0.147677	0.0726644	2.03291
TCGA-EK-A2PL-01	1.38172	-1.4605	1.4221	0.568477	-0.166075	-0.23399	-0.45159	-1.28969	1.03602	1.37312	-0.241671	0.890422	1.17316	0.686262	1.05823	0.371119	0.46944	-1.06393	-0.23181	-0.23344	-0.371608	0.0815619	0.36026	0.362244	-1.37132	1.03192	0.189861	-1.41708	-0.0258873	0.735224	-1.58501	0.229416	1.21986	-0.968564	2.37707	-1.59207	0.617682	0.637775	-1.68912	3.23978	-0.660526	-1.26726	-0.956335	0.5651	1.02421	1.33796	-0.284804	1.28837	1.82767
TCGA-EK-A2PM-01	0.843244	1.45297	-1.50195	0.162775	-1.37883	-0.33028	-0.0983754	-0.977613	-1.53871	0.722233	-0.061979	-1.10708	0.398708	0.0624964	-1.26034	0.701039	-0.17115	0.805328	0.555002	-1.45074	-0.0472089	-0.875094	0.609982	-0.240358	0.0702449	-1.39702	-1.58171	-0.00366898	0.376013	0.434325	0.808297	-1.55568	1.12637	0.052699	-1.44248	0.120218	-0.167991	3.73432	0.471425	-0.192132	1.14795	-0.572759	2.91212	2.0591	-0.0790247	0.135385	-1.53736	-1.24721	-0.719928
TCGA-EK-A2R7-01	-0.223207	0.0446492	0.682537	-0.879383	-0.651097	0.341318	-0.212781	-0.145122	-0.348886	-0.653263	0.49767	0.34451	0.535683	-1.56683	-0.514333	1.10894	0.998041	-0.545237	-0.672842	-0.0614069	1.04186	-1.22691	1.03129	-0.243637	0.643654	0.56396	-0.866117	1.5995	1.10504	-1.46488	-0.610046	0.745252	0.0161522	-0.48388	-0.770683	-1.19691	-0.0736933	-0.118446	0.129644	-0.318831	1.88301	-1.37704	-0.567505	-0.564637	1.85585	2.51171	-0.179342	0.000700241	-0.115923
TCGA-EK-A2R8-01	0.129339	0.310826	-0.00458399	-1.23486	-1.11531	3.91642	-1.22223	2.58293	0.540372	0.0821946	3.83214	-0.911249	0.25654	-0.203965	-0.990207	0.996997	-1.09228	1.43749	-1.09495	1.26951	-1.07938	0.57864	-1.02928	1.22995	3.45318	-0.928036	-0.016476	-0.565465	1.0612	-1.18746	4.02609	0.0215032	-0.262282	0.64767	-1.19922	3.46913	1.70023	-0.156744	3.51733	0.359858	0.580425	-1.24705	-0.405555	-1.26372	-1.51799	-0.00379305	0.035103	0.774562	0.185763
TCGA-EK-A2R9-01	-0.439376	1.15723	0.91861	-1.25553	-1.14229	-1.5189	-1.24414	-0.0488503	1.3432	-0.183161	0.383087	-0.46434	-0.460784	1.30262	-1.48008	-0.0868572	1.25285	-0.393543	0.134921	-0.165908	-1.0995	0.57864	-0.110949	1.0992	0.657286	0.751408	-1.34912	-0.189708	-0.0911078	-0.0647754	-0.237789	-0.287392	0.0539678	1.82759	-0.630672	0.535349	-1.35111	7.01086	-0.055985	0.878949	-0.172485	-0.177801	-0.744578	0.0348739	0.570956	-1.77498	-0.284804	-1.47877	-0.273798
TCGA-EK-A2RA-01	-1.36209	-1.4605	0.452833	1.08341	0.39824	-1.42755	0.477945	-0.727254	1.12294	-1.09468	-0.158717	-0.23707	-1.55269	0.313236	-1.04596	-1.43901	-1.4694	-1.06393	0.441584	-0.275633	-0.134131	0.0676141	0.116001	1.05137	-1.37132	0.705933	-0.43052	-1.55869	-0.683454	-0.467998	-1.35033	0.379717	0.228174	1.2484	0.360712	-0.584664	-0.0276859	0.887751	-0.659428	1.10122	-0.396565	0.693318	-1.14845	-0.0862818	0.183645	0.586027	0.0120548	0.482284	0.304824
TCGA-EK-A2RB-01	0.0193289	-1.61414	-1.47271	-1.41285	-1.34773	0.448357	-1.41093	-0.187758	0.645199	-0.0312011	-0.219034	-0.0231607	-1.37335	1.72317	-0.392219	0.690155	0.601519	0.000723433	1.59862	2.32847	-1.25268	-1.13231	-0.724049	-0.549694	0.489875	-0.548816	-0.147477	1.27345	0.892132	0.251564	-0.646364	-0.110499	-1.46426	0.471581	1.53537	-1.72773	-0.2211	0.453799	-0.233568	-1.64573	0.0566068	-1.03028	0.100591	0.255254	-0.327264	-0.135208	-0.523313	-0.611936	-0.199909
TCGA-EK-A2RC-01	0.175612	0.948884	1.32119	-0.974516	-0.122801	-1.40901	-1.50623	-0.0208399	0.179915	0.389917	1.63614	-0.658594	0.665479	0.534915	-1.34881	-1.03848	0.313279	0.375026	2.02453	-0.844979	-0.295131	0.181866	-1.3453	-1.44098	1.00576	-1.08109	-0.988277	-0.0553813	-1.21088	-0.917835	0.137198	0.0770263	-0.520869	1.77508	0.0786983	0.980439	0.175485	0.400042	0.0962778	-0.192132	0.821652	-0.61911	-0.27965	-1.07257	-0.866688	-0.043308	-0.00330319	-0.171937	-0.178811
TCGA-EK-A2RD-01	3.46515	0.0839851	0.891531	0.290673	1.16558	-0.350179	0.205045	-0.462072	-0.839716	-0.295943	0.682036	-0.473289	-0.50255	-0.564771	-0.104079	-0.18313	0.0440626	-0.12536	-0.346956	-0.298908	0.621305	0.215892	-0.230652	-0.26607	-0.6475	0.0829849	0.352241	-0.41202	-0.901598	0.621413	-0.880029	0.134496	-0.369222	1.77508	1.61051	-0.877043	0.717204	-0.862436	-0.958277	0.61398	-0.714581	0.0707249	0.143327	2.9954	0.479304	-0.800814	1.91794	-0.129458	1.48068
TCGA-EK-A2RE-01	-0.522892	1.25804	-0.473981	-0.609633	1.00931	-0.525668	-0.67056	-0.642424	0.524229	1.40365	-0.646836	0.186619	1.57435	-0.402978	-0.293619	-1.20915	0.450036	0.0709487	-0.497702	-0.504168	0.205198	-1.05592	-0.846206	-0.457825	1.05861	-0.325132	0.0144498	0.488839	-0.277535	0.659976	0.781659	-0.621297	-0.761922	0.22751	0.630224	0.469236	1.99141	-0.167194	0.417793	0.345025	-0.88406	-0.51062	-0.062899	0.873811	-1.07208	1.25668	0.609715	-0.97762	0.801843
TCGA-EK-A2RJ-01	0.455826	0.0738605	-1.14225	0.777937	-0.996438	-0.312792	0.481822	-0.382406	-1.30579	-0.947206	-1.11208	-0.822909	2.37292	-0.191773	0.776736	-1.51487	0.65783	2.93812	-0.138926	3.16663	1.33272	0.548812	-0.921884	2.663	-1.23768	1.93662	0.372307	-1.73844	0.207791	1.37808	-1.45485	0.413257	0.0422223	0.563048	2.18507	-0.125044	1.76401	1.07744	-0.257202	0.112969	0.731178	0.965934	0.0399648	-1.19689	0.206857	0.870277	0.421971	1.61649	1.60221
TCGA-EK-A2RK-01	-0.147916	-1.73409	-1.04256	0.0850544	-0.890463	0.370367	-1.03969	1.26734	1.86865	-0.850427	1.28787	-1.18727	-0.478324	1.66428	-1.37096	-0.639785	-0.0845306	-1.38103	0.472365	-1.55905	-1.35633	-0.80734	-0.132634	-1.46162	0.452171	-1.08109	-1.10149	-1.22285	-0.839917	-1.00914	0.717855	-0.311177	-1.57131	-0.640112	-0.991652	0.743613	0.320285	0.0404964	0.359169	-1.23459	0.208867	-0.707817	0.289356	-0.294614	0.348895	0.409189	1.42736	-0.755603	-1.20179
TCGA-EK-A2RL-01	-0.284546	-1.16317	0.192807	-1.43666	0.422795	0.00502156	-0.550787	0.238588	-0.441287	-0.354675	0.84895	-1.10708	1.70688	0.389271	0.586534	1.90985	-0.252531	-1.1941	-0.342914	0.0325785	-1.27587	0.604198	1.21301	-0.316913	-0.142971	1.65217	0.593186	1.94426	2.27529	-0.147143	0.320493	1.44983	-0.100674	0.222969	-1.44248	-0.378647	-1.71836	0.331923	-1.00264	0.414227	-0.172485	-1.34497	-0.64715	-0.55093	0.524702	0.548117	0.571527	1.06752	0.444998
TCGA-EK-A2RM-01	0.302613	-0.0862541	-0.528314	-0.64406	1.47778	-1.27391	0.663845	-0.0443615	0.20134	-0.266525	-1.37037	-1.05422	1.43457	-0.0335448	-1.18742	0.572572	-1.28762	-0.237878	0.303651	-1.37934	-0.504121	-0.359108	-0.332283	0.859498	-0.734274	-0.221881	-0.00725342	-1.8589	0.0700162	0.0323454	-1.68868	1.5564	-0.100674	-0.58316	-0.486997	0.219542	-1.68866	-1.54417	-0.0433884	-0.743088	1.82388	-0.10945	-1.04965	0.884455	0.472108	1.29985	-0.284804	-0.368589	0.0109212
TCGA-EK-A2RN-01	1.49249	0.579575	1.54829	0.171153	0.811289	-0.0920665	-0.62037	-0.587901	0.402338	1.4873	-0.271606	-0.256842	-0.433839	-0.680643	0.203636	1.77966	1.25285	-0.576135	1.00524	0.398134	0.085854	0.245278	-0.791948	-0.723516	-0.658572	-1.19559	-0.593613	0.745436	1.54122	2.41722	0.19101	-0.171365	-0.109663	0.638008	-0.514854	-0.985754	1.34447	-0.0386624	-0.19065	-0.770219	-0.832824	-0.140012	0.501961	0.747693	0.443276	0.218974	-0.838746	-0.933768	-1.34902
TCGA-EK-A2RO-01	0.816284	-0.723639	-0.0216748	-0.0430191	-0.857309	0.591858	-1.62925	-0.0862851	0.701643	-1.24622	0.782934	0.0919822	-1.01501	1.2753	-0.170625	0.32972	0.237935	-0.209889	1.08962	-0.383738	-1.25268	1.41039	-0.796195	0.488374	0.617263	-0.772185	-1.55113	0.481847	-0.454672	-1.37178	0.9151	0.845773	0.00102781	-0.292805	1.70839	0.743613	-0.0276859	1.59328	0.446225	-0.717928	-0.0630419	-0.248405	-1.71796	2.37522	0.309702	-0.861267	0.147677	-0.530323	-0.421767
TCGA-EK-A3GJ-01	1.10487	-0.854514	0.298349	1.82884	0.152419	-1.44632	-0.696279	-1.58859	-0.983577	1.08775	-0.263223	1.66526	-1.4909	-0.75658	0.00228994	-1.79416	-0.109237	-0.959345	-1.04932	0.0862496	0.791879	0.304057	0.761048	2.39471	-1.09815	-0.389503	1.84085	-1.29381	-1.62775	1.85745	-0.843875	2.66954	-0.0142654	-0.760115	-0.601168	-1.057	1.98092	-0.377112	-0.44696	0.0470246	-0.396565	-0.887269	-0.290848	1.04488	0.12889	-1.39726	0.62374	1.94345	0.467076
TCGA-EK-A3GK-01	-0.326644	-0.723639	1.60905	1.49333	1.63848	-0.219115	-1.30595	-0.099389	1.145	1.54227	-1.2963	-0.317107	1.21352	-1.36648	-0.170625	-1.63593	1.99809	-1.11268	1.10956	-0.383738	-0.0708897	-1.67749	0.726048	0.185009	-0.376096	-0.64781	1.38527	1.42644	0.326155	-0.553411	-0.113541	0.0455578	0.211161	-1.65731	0.594459	-0.280414	-1.27443	0.834077	-0.24841	1.53742	0.562051	-1.28537	0.561172	0.0993763	0.652756	1.62223	0.945669	1.3658	1.00751
TCGA-EK-A3GM-01	1.23975	-0.107444	-1.50195	-0.738767	0.204008	0.606017	1.06948	0.807187	-0.456244	2.2037	0.44749	-1.17126	0.996502	1.4305	-1.26034	-0.490046	-0.00422499	-0.361577	0.722056	0.819505	-0.596337	1.05765	-1.26734	-0.488083	0.9931	-1.65365	0.165715	-0.41202	-0.543705	-1.39644	1.46149	-0.652686	-1.48821	-0.0693521	1.26834	0.486091	-1.4885	0.693533	0.698242	1.27038	-0.910315	-0.952786	0.731422	0.507158	0.236073	-0.0334429	-1.53736	-1.64655	-0.896359
TCGA-EK-A3GN-01	0.59996	0.224488	0.531539	-0.601534	-1.21843	-0.399062	0.674569	-0.51231	0.0111653	2.83675	-0.52441	0.232451	0.183437	-0.194073	2.67714	-0.0780432	-0.252531	-1.11268	-1.18872	0.577242	-0.0799097	-0.210654	1.25066	-0.987991	0.429967	0.731002	-0.0967598	0.703623	-0.325033	0.621413	-0.118115	1.20598	2.4239	-0.712523	-0.510929	0.743613	0.796226	-1.48763	0.886541	0.832297	-0.336298	0.857515	-0.257155	0.925803	-0.27236	-0.474321	0.231606	0.676164	0.762704
TCGA-EX-A1H5-01	0.655201	-0.501054	0.894237	-0.817592	0.614819	0.577567	1.1689	-0.761147	1.62516	-0.58458	-0.758544	-0.506307	-0.220073	2.42434	2.02905	-0.62452	0.27112	0.955922	-0.599469	0.786229	0.807737	-0.0349119	0.746004	-0.869284	-0.909068	1.83755	0.638384	-1.57356	-0.287002	-0.755319	-0.0678584	-0.754677	-1.32553	-0.303705	1.61791	0.233094	0.709212	0.117369	0.460525	-0.536851	1.09558	-0.152567	0.941835	-0.277393	-1.16042	-0.0275067	3.66179	1.21306	-0.631668
TCGA-EX-A3L1-01	-0.98977	2.10211	-0.343246	0.329253	0.323004	1.623	-0.0983754	1.94254	-1.39463	-0.438318	1.15009	-0.931302	0.64048	0.521816	0.0755021	-0.0283559	-1.11968	1.51464	-0.663766	0.203262	-1.0995	-0.496175	0.815971	-1.13263	2.30089	-0.236675	1.47487	-1.79489	0.0305696	-0.0896268	2.26711	0.0770263	0.287821	-1.60748	0.0786983	2.60934	0.18261	-0.545579	1.52617	1.80942	0.245579	1.67401	0.684313	-0.115319	-0.609585	0.296295	0.0658995	-0.0176974	2.43277
TCGA-EX-A449-01	-0.0690975	-0.594423	1.16876	0.737448	-0.204461	-0.0410125	0.868777	0.137913	0.19068	0.214586	-0.423016	-0.575475	2.10345	0.550922	0.647422	-1.06207	1.52285	-0.0601252	-0.23181	0.402797	-0.371608	-0.841709	2.4053	1.94986	0.137462	1.81965	-0.389186	1.82256	0.0600677	0.0852901	0.229358	-0.354055	-0.222541	0.0958554	-0.322936	-0.423507	-1.2119	-0.821128	-0.258645	-0.583301	1.70361	0.0207835	1.6968	-0.730021	0.976824	1.98513	-0.694209	0.810465	0.185775
TCGA-EX-A69L-01	-0.926048	-0.150927	0.699304	-0.763242	1.68512	-0.0436962	-0.278644	0.769897	-1.34763	-1.40906	-0.699647	-0.453563	0.313748	-1.62687	0.201248	-0.226238	0.0878258	-0.393543	-1.04932	-0.0196155	-1.04197	-0.672524	0.0207194	0.876522	-1.65622	0.469542	0.343674	1.23188	-0.443508	2.12951	-0.274677	1.16468	1.00909	-1.55698	-1.15289	-0.665028	0.420713	1.36068	-0.330711	0.0825346	-0.483976	0.578551	0.383761	-0.323716	2.2604	-1.73626	-1.31927	0.653538	0.269003
TCGA-EX-A69M-01	0.079349	0.37839	1.82528	0.886177	0.152419	-0.338847	1.02646	-1.21944	0.469552	0.213723	0.161208	-0.892471	1.18834	-0.253132	0.309367	-0.447352	0.194914	-0.916123	0.0577977	0.898093	-1.06054	-0.0371469	0.116001	0.103998	0.272345	-0.270909	0.719312	0.427371	0.764837	-1.16742	-0.591758	-1.26955	-1.2658	0.751578	1.35773	0.0316198	1.29475	0.333811	-1.62709	-1.41404	-1.42629	-1.23766	-0.00044584	-1.24951	2.66882	0.908416	0.0895361	0.0133437	1.68078
TCGA-EX-A8YF-01	-1.01239	-0.489736	0.335501	-1.27651	-1.16969	-1.15548	0.897415	0.248588	-0.142364	-0.203593	-1.25585	0.34451	0.415336	-1.3269	0.027234	0.523441	0.623461	-0.917205	-0.19246	0.545323	-0.339342	-1.63879	-0.132634	1.00932	-1.37132	0.247264	1.89631	0.153579	0.629648	-0.400343	-0.79852	-0.311177	0.421083	-0.48388	-0.282987	-1.59207	-0.241252	0.423984	1.35703	0.0825346	-0.624661	-0.878227	0.264019	-0.705691	-0.0640903	1.51433	-1.39196	0.862404	-0.25312
TCGA-FU-A23K-01	-0.00774302	0.905511	0.364393	1.46791	0.0469499	0.431479	0.234935	0.807187	-0.670226	-0.0591062	0.278714	1.71165	0.493952	0.17498	-0.990207	-0.600953	0.279403	0.785657	-1.09495	-1.18624	1.78342	0.253264	2.43932	1.7225	0.46258	-0.308491	-1.32259	0.185825	0.466257	0.235966	-0.670993	-0.142982	1.57697	-0.415119	-1.19922	0.0559177	0.0593078	0.453799	0.162574	0.176996	-0.483976	-1.24705	2.47016	0.545072	0.245512	0.732492	1.46601	-1.45963	-1.78359
TCGA-FU-A23L-01	-1.15941	0.263155	1.95784	0.25303	1.35315	-0.674896	-1.41093	0.471902	1.21216	-1.00918	-1.4036	2.71288	-1.37335	1.08485	0.284413	-0.626521	-0.578888	0.933828	0.671825	-1.41953	2.30971	1.34385	-0.572488	-1.32886	-0.370299	3.28595	-0.825395	0.178962	-1.11671	-0.201383	-0.610046	-0.0625997	0.211161	1.60193	1.07954	-1.16536	-0.57745	-0.191731	-1.82779	1.18426	-0.41674	2.2546	0.338008	-0.564637	1.55843	-0.54375	1.21902	-1.6245	-1.91984
TCGA-FU-A2QG-01	-1.09402	-0.0226519	0.777972	0.419328	3.1561	-1.2403	0.0863241	-0.271983	-1.47153	0.790281	-0.360822	-0.186006	1.91748	-1.40717	-1.14728	2.4529	1.10105	-0.182334	1.34868	-1.34004	0.0956842	0.120016	-0.282113	0.956399	-1.44757	0.740139	0.801545	0.601487	2.37683	1.49222	-1.65927	-1.44641	-0.0439117	-1.69011	0.288717	-0.920447	0.47464	1.60427	-0.328575	-0.693158	-0.76179	-1.30399	0.197396	-0.0491847	-1.61855	-0.280215	0.147677	-0.0988325	-1.87341
TCGA-FU-A3EO-01	-0.869327	-0.218977	1.00591	0.306086	-0.996438	-0.525668	0.14964	0.248588	0.289384	0.389917	0.191529	-1.20353	0.678393	1.73558	-0.285276	0.776587	0.0539131	-0.890642	0.1638	-0.504168	-1.37264	-0.496175	-1.38458	2.10199	0.523753	1.2555	0.0386261	0.407401	1.16883	-1.02446	0.979752	1.08586	-0.761922	0.201907	-1.56229	-0.263064	-0.767955	0.412077	-0.330711	-0.421801	-1.34871	-1.20288	-0.567505	0.00671743	-1.07208	-1.34813	0.786337	-0.477686	0.0211708
TCGA-FU-A3HY-01	0.668952	-0.553005	-0.129906	0.282699	-1.34773	0.990751	-0.252027	-0.187758	1.23405	-0.0312011	0.433799	-0.0231607	-1.37335	-1.47149	1.04132	-1.70644	0.121113	0.972578	-0.496317	-0.332144	-1.25268	-0.0216861	-1.23925	0.0345739	-1.50865	0.56396	1.45314	0.403437	-0.724776	0.384178	0.576509	-1.52488	-0.919954	-0.807686	0.630224	-0.0196456	-0.42947	-0.167194	-0.716037	-0.310997	0.843743	1.4708	1.15356	1.14744	0.363639	-0.57833	0.608374	0.542705	1.22063
TCGA-FU-A3HZ-01	0.497864	0.478732	0.651969	-1.51929	0.291708	2.37225	-1.52377	-1.5693	-0.908242	1.63252	-0.570494	-0.337903	1.51196	-1.58438	2.23858	0.966637	0.314115	0.397743	-0.393411	-1.03032	-0.963561	-0.186237	-0.888944	-0.369955	1.1001	0.658417	-1.68782	-1.2399	1.05237	-0.0716142	0.559696	-1.14067	0.773363	-0.428407	0.671279	0.84931	0.749039	1.14677	-0.068697	-0.743088	-0.314342	0.631895	0.871877	0.507158	-0.59468	1.32886	-0.120414	-0.0223504	-0.595836
TCGA-FU-A3NI-01	-0.712512	1.48559	1.06798	0.484044	0.827692	0.55861	-0.748648	0.471902	1.72284	-1.27268	-0.13879	-1.10708	-1.39607	1.66428	-1.26034	0.476025	0.0811898	-1.2731	0.671825	0.110354	-0.676435	-1.13231	-0.227695	0.748977	0.169344	0.807487	0.588004	-1.55869	-1.55397	-0.163033	0.979752	-0.7166	-1.48821	0.6213	-0.660716	0.731515	-1.71836	-0.191731	-0.133508	1.25611	0.598574	-0.223721	-1.59309	-0.537449	0.686621	0.104535	-0.456084	-0.543343	-1.02638
TCGA-FU-A3TQ-01	-0.869327	1.67364	-1.65267	-1.14383	1.58633	-0.472615	0.663845	-0.366383	-1.30579	2.11491	-1.11208	0.231782	-1.11667	-1.18618	0.027234	-0.312866	0.194914	-0.268059	-0.42085	0.357639	-0.134131	0.0265973	-0.921884	-1.51159	-1.65622	0.404985	0.189861	1.02349	0.131726	0.955094	-0.79852	-1.1768	0.287821	-0.0693521	-1.08948	0.219542	1.05614	-0.448171	-1.06939	0.194679	-1.79841	0.693318	-1.39231	-0.55095	0.479304	1.73654	0.261002	-0.933768	0.902912
TCGA-FU-A3TX-01	0.53087	-1.75297	-1.10795	1.13587	0.699217	3.78208	-0.0100278	2.95758	0.32557	1.32228	2.17002	-0.791272	-1.09003	0.667517	0.00228994	-0.590228	-1.49161	0.483868	0.824618	0.932719	-0.67247	0.616409	-0.154617	1.29021	3.4839	-0.389503	-1.16984	0.0227657	0.0225808	-0.41964	2.51508	-1.68428	0.112214	0.68442	-0.30545	4.296	-1.77256	1.34816	2.19326	0.194679	-1.77318	-0.314446	-0.242041	-0.424222	0.513588	0.843894	-0.316074	0.178715	-0.719928
TCGA-FU-A3WB-01	-0.517528	-0.142897	-1.50195	-0.392163	0.961228	1.08631	-0.779847	0.589674	-0.70787	-1.27268	-0.297523	-0.740098	0.313748	-1.49674	1.13849	0.205358	-0.539007	1.28623	0.555002	0.635098	-1.27587	-1.80488	-1.26734	-0.0557665	-1.53264	-1.65365	-0.786772	0.645635	-0.372599	1.21342	0.730189	-0.754677	-1.48821	0.993365	0.160084	0.600253	-0.344042	1.31439	-0.233568	-0.946833	-0.226884	-1.04456	-0.681614	-0.0962039	0.160564	-1.04338	-0.330438	-0.172512	0.133599
TCGA-FU-A3YQ-01	-0.237508	-0.650708	-1.30523	0.355288	-0.231298	0.0655884	-0.504541	1.91343	-0.113309	-1.43542	-0.47714	-0.951664	-1.53576	0.604048	-0.683221	-0.203512	-0.788216	-1.46432	1.19986	0.187394	0.217185	-1.35776	-0.071088	0.554029	0.272345	-0.474512	-1.7697	-0.0914863	-0.415594	0.459354	0.617495	-0.418679	0.0539678	0.876166	-0.0955612	1.68965	-0.741123	0.729826	0.723698	-1.84558	-0.714581	1.15806	-1.48328	-0.28604	0.00651483	-0.454258	0.882504	-1.49821	0.425096
TCGA-FU-A40J-01	0.789497	0.422564	-0.446978	-0.738767	-0.467471	0.717134	0.505176	0.634819	-0.983577	0.762669	-0.673125	-0.816836	1.0085	1.17597	-0.326094	2.29946	1.06811	-0.361577	1.65785	0.949473	-0.94153	-0.415235	-0.444012	-0.678191	0.311829	0.689543	0.560625	1.07006	2.49184	-0.143597	-1.05746	0.813631	-0.556617	1.02863	0.764987	0.756122	-1.33777	0.773514	-1.14221	1.28514	0.389915	-1.00631	-0.337571	-0.0674235	-0.121736	-0.969751	0.125124	-1.00009	-0.536333
TCGA-FU-A57G-01	1.18845	-0.298853	-1.27945	-1.25553	0.0126753	1.13175	-1.24414	1.6879	-0.591353	-1.07135	1.08776	0.694062	1.35498	0.0737035	0.333984	1.1682	-1.11968	-1.03653	0.423727	1.14565	0.985861	-0.569688	0.479559	-1.13263	1.2917	0.487613	-1.86153	-0.586282	1.10504	-1.20886	1.66478	-0.530145	0.930769	-0.303705	-0.00674941	1.03858	-1.02176	0.538439	1.90816	-0.275353	-0.0186903	0.335691	2.40746	0.526068	-1.5357	1.18919	-1.37291	0.188287	-0.421767
TCGA-FU-A5XV-01	0.322614	0.917825	-0.296633	0.282699	-0.733943	-0.21265	-0.912616	-1.52596	-1.57451	-0.159535	-1.47816	0.56147	0.244485	-0.972997	1.04132	-1.75543	-0.705055	0.0349285	-0.748173	0.356786	0.398259	0.919304	1.63151	-1.41468	-0.523886	-0.301986	-1.63949	-0.558926	0.131726	0.0515539	-1.25765	-1.61391	-1.53346	-0.906365	0.825072	-0.754931	0.972758	-1.18078	0.457338	-0.0320738	-0.581762	1.84363	1.51883	-0.0308285	-0.217532	0.499352	-1.57821	0.456753	1.46946
TCGA-FU-A770-01	0.441916	0.0593244	0.762784	-1.58306	-0.693498	0.117892	-0.396968	0.491385	-0.181194	1.93204	-1.21073	-0.155834	-0.159067	0.609059	0.759469	-0.508124	1.08466	0.420174	0.457048	-0.165908	-1.41842	0.277575	-1.44006	1.14589	1.21146	-0.285579	-0.323029	1.18519	-0.826271	-1.18746	0.227732	-0.287392	0.82315	-1.31375	-0.809825	1.11744	-1.7982	-1.15517	1.08034	-1.43675	-0.604766	-0.869307	-0.0173426	-1.51937	0.9427	-0.212264	-0.167519	-0.248925	0.813964
TCGA-GH-A9DA-01	-1.15941	1.12807	-0.585575	-1.41285	-0.0584241	0.0519001	0.189503	-1.44671	-0.092296	-1.24622	-0.076464	-0.383139	1.1102	-0.705573	0.144354	-0.428541	-1.32827	-1.242	0.134921	1.77009	-0.549508	1.27187	-1.23925	-1.32886	-0.781226	-0.916969	2.43441	0.811479	-1.53629	-1.37178	-0.0209024	-0.590458	2.03056	-0.208188	-0.54319	-1.00914	1.08679	0.203258	0.258681	0.762943	-0.00607271	1.25421	-1.57676	0.636052	-1.05165	-1.59941	-0.413812	0.629572	1.36307
TCGA-HG-A2PA-01	-1.36209	0.917825	0.110949	0.756411	0.0135499	0.414055	-0.696279	0.589674	-0.113309	1.01518	0.801126	-0.429812	-1.24326	0.403747	0.167009	0.174602	-1.14749	1.41531	-1.1444	-1.6659	-0.596337	0.329868	-0.444012	-1.1588	1.07167	0.0690468	0.422367	-0.263198	-0.579216	-0.673686	0.0158661	-0.176076	-0.415858	0.596648	-1.24942	0.682144	0.915275	-0.707363	-0.0295065	-1.86641	-0.244604	-0.243103	-0.181806	-0.899479	0.404918	-0.969751	0.683094	-1.49821	-0.0658789
TCGA-HG-A9SC-01	-1.29226	1.27266	-0.5567	-1.53604	0.882934	0.79252	-0.352246	0.712295	-0.521136	-0.828784	1.78539	-0.832755	-1.22324	0.240448	-0.725724	-1.43901	-0.339556	-0.268059	1.08962	0.22606	-0.88701	-0.478137	-0.359543	-1.13263	0.942436	-0.578893	1.24473	0.905937	-0.982708	-0.337619	0.66851	-0.23281	1.11211	-0.0174468	0.376411	0.900692	-0.68306	-1.43941	1.16518	1.63314	0.543883	0.399625	-0.193316	-1.48485	1.67033	1.00922	-1.62759	0.244543	0.657152
TCGA-HM-A3JJ-01	-1.18509	0.0105666	0.298349	-1.43666	-1.37883	2.00514	-0.212781	1.70466	1.73353	-1.44278	1.9754	-0.855186	-0.730165	1.09712	-1.18862	-1.22643	-1.35984	-1.2731	0.0356628	0.444659	-1.27587	-1.08108	-0.0661809	-0.488083	0.272345	0.0626606	-1.58171	-0.0470424	-0.0132834	0.956687	1.24784	0.319491	-0.0142654	-1.76229	-1.44248	0.84931	-0.586594	0.279709	0.635413	0.979448	-0.910315	1.2476	0.617593	-0.335852	-0.702058	-0.969751	0.835621	-0.273509	0.0627248
TCGA-HM-A3JK-01	-0.237508	1.63221	-0.42249	-0.557913	-0.231298	2.49644	0.00655276	1.35585	2.63472	-1.31559	2.60758	-0.908782	-0.592151	1.83552	-0.083989	-0.556996	1.26655	-1.2731	-0.291118	0.332992	-0.946036	-0.893509	-0.230652	-1.35855	1.78486	0.803302	-0.453321	0.852997	-0.337953	-0.486388	1.34028	0.0904188	1.30214	0.923036	0.0624825	1.37491	-1.07321	-0.234503	1.10208	0.115236	0.779998	0.358683	0.309203	-1.41188	-0.524772	-0.800814	-0.739555	0.79842	-1.93806
TCGA-HM-A4S6-01	-0.355321	-1.66828	-0.546281	0.737448	-1.41047	0.211141	0.0468032	0.896466	1.44505	-1.29962	-0.178918	0.231782	-1.41919	1.05415	-1.29278	-0.0106587	-1.39197	-0.784647	0.631082	-0.960545	-0.152281	-0.374027	0.922235	-0.398777	-0.142971	0.511655	-0.593613	0.82055	-0.697293	-1.00914	1.18188	0.229416	0.378411	0.169012	1.17843	-0.104271	0.313239	-0.952797	2.01872	-0.0538507	0.937462	-0.971563	-1.6097	-0.398934	0.863176	-0.332935	-0.489703	-1.30014	0.435094
TCGA-HM-A6W2-01	-0.278921	-1.39177	-0.528314	0.712322	1.42558	0.673206	0.840608	-0.0347826	0.631879	-0.229822	0.8978	-1.22614	1.76038	-0.656136	0.828924	0.917586	0.297227	0.359214	-1.07198	-0.411827	-0.504121	2.70988	-0.332283	1.65957	0.272345	0.474269	-0.563942	-1.48586	0.468512	-0.0977203	-0.516057	0.762912	-0.2313	1.04005	1.1464	0.385442	-0.356038	-0.107157	0.1409	0.430252	0.953211	2.54736	0.805798	-0.829943	-1.01171	-1.73626	-0.817767	-1.7602	-2.03198
TCGA-IR-A3L7-01	-1.25635	0.169073	0.471132	-1.50274	0.152419	0.618067	0.0663777	1.39978	1.99169	-0.240427	1.93013	-1.17121	0.691179	0.351565	-0.471879	0.528718	-1.00611	-0.503816	0.57269	-0.23344	-0.916445	0.463846	-0.171729	-1.02581	1.48403	-1.10082	-1.90872	0.205344	0.366411	0.556766	1.29929	0.845773	-1.2199	-0.683819	-1.52215	1.17529	-1.2119	0.681499	1.25947	-0.296944	-0.131764	0.542646	0.289356	-1.4604	-0.609585	0.183153	-1.00262	-0.560378	-1.98865
TCGA-IR-A3LA-01	-0.307296	-0.0653525	-0.26449	0.926761	-0.315811	-1.2403	1.34857	0.136165	0.350073	-0.367878	1.13174	-0.578365	1.73251	-0.0138737	1.90351	-1.66325	-1.24786	1.39338	-0.367966	-1.34004	-0.439592	-1.71729	-1.1677	-0.343227	0.15209	2.85833	-1.47326	0.876284	1.07291	0.0515539	0.260728	-0.454904	1.1535	-0.332802	-1.34067	-1.66738	-1.6723	0.0806198	-0.429989	-0.0320738	1.54506	2.90353	-0.193316	-0.578134	0.737066	-0.861267	0.473257	0.68781	-0.242804
TCGA-IR-A3LB-01	-0.827923	0.659659	-0.228653	0.323323	-1.09004	-1.08712	0.38666	-0.187758	1.17529	0.638415	1.4738	-0.0231607	0.5519	1.58376	-0.964303	1.71551	0.086257	-0.984264	0.707054	-0.818148	-1.06054	-0.646486	-1.00645	-1.08272	-0.407588	0.689689	-0.372593	1.21743	1.07199	-0.239721	0.260728	-1.26955	2.70489	-0.292805	0.315731	0.914332	-1.59776	1.33626	0.435022	0.345025	-1.42629	-0.802963	1.04523	-0.591817	0.875186	0.662905	0.731063	-0.851403	0.203263
TCGA-IR-A3LC-01	-1.31739	-0.747788	0.395914	-1.03729	0.0797344	-0.44672	0.513116	-1.28969	1.69136	-0.828784	1.28787	-1.22614	-1.51314	0.991661	0.497329	0.724247	1.18012	-0.751488	-0.0868107	-0.411827	-0.88701	0.375639	-1.07841	0.279128	0.698069	-0.160984	-0.563942	-0.456727	-1.43508	-0.575604	1.03314	0.44335	1.61658	0.52743	-0.096017	1.21425	0.320285	-0.933685	-0.103333	-1.48565	-0.807816	-0.206391	-0.827273	-1.11866	0.863176	-0.57833	0.201821	0.127906	-0.621906
TCGA-IR-A3LF-01	-0.98977	0.779109	-0.218879	0.218718	0.237235	0.0519001	-0.946215	-0.271175	1.28637	-1.07135	0.364466	-1.22614	0.484092	1.61072	-0.641685	1.03641	0.0250779	-0.209889	-1.11949	-1.21332	-1.39533	0.663844	-0.307002	0.488374	-0.0411123	0.731002	-0.536425	1.79928	0.870305	-1.52351	0.0158661	-1.32132	0.00102781	-0.0781837	0.342584	0.0316198	-1.78527	0.453799	-0.593371	-0.717928	-0.326272	-1.40451	0.496565	0.739365	0.920791	-0.075359	0.786337	-1.21847	0.185763
TCGA-IR-A3LH-01	-1.18509	0.536359	-1.17424	0.737448	-0.651097	-0.33028	-0.485716	-0.441622	-0.0821287	-1.27268	-0.457898	-0.23707	-1.55269	0.614925	-0.903215	1.28769	-1.35984	-0.102168	0.184453	0.52697	-0.733253	-1.22691	0.512663	-1.02581	0.657286	-1.75136	0.769647	-1.75161	1.3785	1.05119	0.390784	-1.76807	1.05883	-0.472751	-1.64037	0.835343	-1.02072	-0.167194	-0.940218	-0.621095	-1.66562	-1.21552	-0.978406	-0.55095	-0.217532	-1.1011	-0.167519	-0.560378	-0.0658789
TCGA-IR-A3LI-01	-0.20501	0.0610248	-1.43504	-1.38219	-0.0350921	0.383454	1.38959	-0.320732	0.455038	-0.159535	0.86012	-0.722059	0.0670424	1.33007	0.410008	0.711179	-1.28762	2.38917	-1.26989	-0.11138	-0.627849	0.57864	-1.20308	-0.31204	1.43009	-1.0575	-0.295736	0.466731	0.80974	0.0068736	1.38145	-0.25989	-1.43343	-0.906365	-0.235203	2.11907	-0.407664	-1.54417	0.485369	1.25611	-0.00607271	-0.858992	2.12115	-0.676588	-0.100449	-0.189306	0.882504	0.0500505	0.208334
TCGA-IR-A3LK-01	2.5877	-0.174379	0.715905	-0.231628	-0.499431	-0.274424	0.0264881	-1.24173	-1.66928	-1.04839	-0.224799	0.437203	-1.20353	-1.28273	-0.358857	-1.57969	-0.466943	1.25048	-0.214586	1.721	-0.357485	-1.97512	1.22517	-0.182116	-1.32938	1.61634	-0.0343413	0.531291	-0.85375	-0.148476	-0.8168	1.43396	0.0776249	-1.58982	-1.19922	0.0450665	0.00234728	0.158181	-1.16711	0.806928	1.63284	-1.24705	-1.70563	4.37869	-0.508658	-0.992612	1.27726	-1.7986	1.17036
TCGA-IR-A3LL-01	0.546934	0.779109	-1.01137	0.169544	-0.857309	-0.374425	0.407617	-0.0862851	1.026	0.764499	-0.123557	0.735237	-1.47491	-1.07319	0.352801	0.117735	-1.4694	-0.751488	0.57269	-0.927267	-1.35633	-1.89058	0.154279	0.644845	-1.61587	-1.41592	-0.0343413	-0.195326	0.0403418	1.7339	0.576509	0.522578	1.30214	-0.732385	0.40664	-0.153201	0.273592	0.549166	-0.626429	0.555257	-0.737997	-1.15118	-0.766864	-1.11866	-0.0640903	-0.49603	0.608374	-0.082783	1.55726
TCGA-JW-A5VG-01	-0.352883	-0.406148	1.08074	0.665799	0.335775	-0.231064	1.48999	-0.102427	0.949136	-0.885758	0.0932358	1.57142	1.82313	-1.12755	1.55417	-0.226238	1.42785	-0.377612	0.224524	0.270293	0.771281	1.05765	1.21301	2.08404	-1.182	-1.44643	1.96245	0.116867	-0.579216	-1.03593	-1.40061	1.16468	-0.167693	-1.46477	-0.0751236	0.340588	0.771763	0.149656	-0.141829	1.99845	0.609814	-0.324712	-1.35441	-0.44786	-0.565762	-1.29649	0.968477	1.47866	0.943555
TCGA-JW-A5VH-01	-0.839218	1.89972	-0.337467	0.947059	-0.959975	1.89612	0.704965	0.114804	0.0315783	0.260801	1.81604	-0.558007	1.35498	-1.15657	2.01368	3.13418	0.524598	-0.744005	0.884204	0.456514	-0.562566	-1.47223	1.92804	-0.560353	1.63216	0.217605	0.81767	0.655177	2.81102	0.0797186	2.51508	0.229416	1.23586	-0.145449	-1.05582	0.682144	-0.489703	-0.0438061	1.51246	-0.0538507	-1.31849	-0.29651	1.02449	0.787013	0.735083	-1.32204	-0.284804	0.354806	0.156107
TCGA-JW-A5VI-01	-0.967488	-1.41357	-1.25407	2.38359	0.212958	0.103355	0.753796	0.242806	-1.3782	0.703928	0.420511	-0.429889	-0.232994	-0.203965	0.371426	-1.57969	1.47017	1.04956	-0.0810299	0.825309	-1.07938	0.0385784	-1.02928	-1.10686	0.246092	0.273981	-1.32259	-1.27038	-0.233778	-1.18746	0.00247556	0.745252	0.300277	-0.138639	1.4421	-0.446623	0.0475833	-0.118446	0.764387	0.00496103	0.924075	-0.753457	-0.757325	-1.26372	0.656672	0.613497	-1.35415	0.923448	-1.78359
TCGA-JW-A5VJ-01	-0.284546	1.66086	-0.476074	0.533815	-1.37883	-1.33495	0.644439	0.246543	0.0287003	-0.227776	-0.52441	0.805166	1.23749	-1.49674	-1.26034	-0.0693086	-0.252531	0.528855	-0.342914	1.419	-0.462713	0.562432	-1.26734	-0.316913	0.190934	0.0905161	-0.509334	-0.249863	0.170482	1.00916	0.258598	0.993909	-1.48821	-0.347488	0.553095	-0.104271	0.435789	-0.448171	0.723698	0.639862	0.466971	0.700185	-1.02049	-1.41188	-0.975267	-0.075359	-0.284804	0.699349	-0.429678
TCGA-JW-A5VK-01	2.57375	-1.73409	0.20296	-0.84767	1.66988	-0.375229	-0.0100278	-0.155664	-1.60444	-0.331277	0.116116	1.47952	1.37537	-0.872079	0.540426	1.89944	0.423771	-1.38103	0.0883153	0.312492	0.443589	2.34978	-0.38407	1.18784	-1.61587	1.20265	-0.825395	0.984047	1.68782	-0.00332498	-0.212613	1.89302	-0.895847	2.9097	2.59128	-1.16536	-0.605008	0.813052	-0.483883	-0.982148	1.21903	-1.05916	-1.64974	0.545072	1.00154	2.24449	0.0658995	1.04397	0.249355
TCGA-JW-A5VL-01	0.0592478	-0.340583	0.0946529	3.60046	0.961228	-1.13196	0.515632	-0.174524	0.598739	0.719099	-1.23312	1.86183	-0.295014	-1.30464	0.10493	0.099175	-0.0174519	0.234082	-1.11949	0.0618155	1.21624	0.463247	0.846685	0.876522	-1.35019	1.24613	0.382253	0.524984	-1.4195	-0.201383	-0.198753	0.762912	0.784442	0.685418	1.9377	-0.29214	1.32845	-0.634828	-1.66778	0.430252	0.273755	0.51695	0.507847	-0.564637	0.384182	-0.54375	1.24017	1.87884	-0.566339
TCGA-JW-A69B-01	0.0193289	-0.3823	1.11995	0.329253	0.0246713	0.0618746	-0.779847	-0.761147	-1.04628	0.690161	0.484249	1.42941	1.74652	-1.62687	-1.42459	-0.465892	0.544274	-0.464531	-1.1444	-1.61156	0.443589	1.12903	0.426844	1.30363	-0.407588	-0.988765	-0.0812065	0.0370306	-1.43508	-1.52351	-1.13479	1.60883	0.971525	0.061896	-0.696192	-0.640047	-0.9352	0.176052	-1.22238	0.012415	-0.995625	-0.517798	0.289356	-1.50196	1.4773	1.36678	-1.39196	-1.07311	1.05211
TCGA-JW-A852-01	-0.355321	-0.773828	-1.60346	-0.000588866	0.496498	-1.42755	0.840608	0.179806	-0.092296	1.11434	-1.51895	-0.360328	1.1102	-0.680643	0.569848	0.147044	-0.339556	-1.0098	-0.42085	-0.442115	-0.168238	0.0809961	-0.359543	2.54247	-0.757549	-1.19559	0.262334	-0.106104	-0.487845	-1.48202	-0.333267	1.59385	-0.71431	-0.208188	1.1464	-0.985754	0.86729	-0.952797	-0.00263936	0.0348191	2.14683	0.274969	-0.00885602	-0.357495	0.819905	-0.902869	-0.838746	-0.933768	-0.546117
TCGA-JW-AAVH-01	-0.839218	-0.594423	1.51651	1.20282	2.95869	0.154812	1.47456	-1.61544	0.711516	0.204932	-0.507795	-0.205832	-1.09003	-0.5118	0.519247	-0.312866	-1.52252	0.463204	0.243965	1.47457	-1.39533	2.02952	-0.888944	-0.958493	-0.597191	0.913457	2.05082	1.10864	0.621226	-1.52351	-0.83103	0.164379	-0.151227	1.39754	0.945406	-1.8735	1.19519	-0.821128	-1.97679	0.310191	0.478155	-1.18933	0.0916791	-0.429819	1.85585	1.11526	0.693514	0.188287	-1.69253
TCGA-JX-A3PZ-01	-1.09402	-0.165655	-1.39821	0.750849	0.128077	-1.2403	-1.34663	-1.37686	-1.47153	0.00994632	-0.383178	-0.11482	1.57435	0.823269	-1.14728	0.156171	0.835058	0.889012	-0.161906	-1.34004	0.276387	-0.0880419	2.13407	0.70618	-0.370299	-0.351467	0.543944	-1.04981	-0.325033	0.232568	-1.65927	1.27473	1.16639	-0.347488	-0.0513899	0.425215	-0.278922	-1.51937	-0.678387	2.73043	0.348394	1.03602	0.541397	1.34219	0.570956	0.421707	-0.489703	1.43022	0.74938
TCGA-JX-A3Q0-01	-0.815825	0.368902	0.985029	1.19	1.26497	-0.489688	0.430424	-0.397273	1.06946	1.6469	-0.547272	-0.158663	0.535683	-0.633409	-0.292185	-1.14373	-0.280504	-0.611696	-0.0600138	-0.383738	0.695415	0.117739	1.83143	1.16664	-0.712689	0.460524	-0.536425	-0.0914863	-0.101066	1.32381	-0.683053	0.0177284	-0.669518	-1.06656	0.998129	-0.0981725	1.37903	0.408541	-0.378364	-0.717928	-0.0883089	-0.949951	1.76882	-0.814209	0.0439929	1.0963	-0.798312	0.786548	-0.388289
TCGA-JX-A3Q8-01	-0.98977	-1.43686	-0.0615318	0.829361	0.882934	-0.0303179	1.62054	0.0563427	-0.605981	1.93204	0.363789	-0.595569	0.535683	-1.30464	1.84918	1.00171	0.194914	1.37119	-1.11949	0.186841	-0.550959	2.27755	1.12109	0.103998	0.211954	0.65342	-0.0760046	1.03075	-0.683454	1.35055	0.170928	1.87636	0.547933	-0.0319733	0.273399	-1.57119	-1.61958	1.06716	-0.268098	-1.46102	1.45478	2.07947	-1.4689	-0.55095	0.0439929	2.55011	0.87081	-0.560378	-0.0185903
TCGA-JX-A5QV-01	2.38211	-1.39177	-0.0615318	0.341639	-0.505242	-1.08712	1.45206	-0.123653	-1.36281	-1.02688	0.49767	0.0308546	0.300724	-0.253132	0.309367	-0.457072	0.452265	-0.984264	-1.07198	0.420454	0.455648	0.628515	-1.00645	-1.08272	-0.351523	-0.256952	0.465565	-0.0404111	-0.233778	1.03344	0.00247556	-1.26955	-0.379128	0.243008	-1.17589	-1.53138	0.906863	-0.118446	0.918722	1.0811	-0.396565	-0.482018	0.675072	-0.55095	-0.167024	-0.526337	0.282058	0.876974	0.857991
TCGA-LP-A4AU-01	-0.946622	-0.435387	-0.344581	0.983293	-0.277138	1.79087	0.675368	1.73831	-0.078088	-1.02688	1.59323	-0.892471	0.503738	0.507683	0.681925	-0.690219	0.453755	0.621926	-1.07198	-1.16087	-0.571495	-0.211815	0.444326	-1.08272	0.47291	0.153631	1.54395	0.50154	-0.476844	0.665565	0.645895	-0.23568	1.31705	-1.57328	-1.17589	0.229746	2.53555	-0.389236	1.45544	-0.0513397	-0.0953642	-1.23766	-1.44146	-0.512939	-1.50141	-0.266373	-0.220109	2.25735	-1.76878
TCGA-LP-A4AV-01	1.45221	0.517762	0.116369	-0.714508	-0.435791	-0.0716877	0.383648	-0.213918	-0.0149313	0.657064	0.646484	-0.40627	-0.707018	-0.0877499	0.000783964	0.888303	-0.402326	-0.176959	3.02048	-0.504168	0.2917	1.65383	-0.415393	-0.457825	-0.870227	-1.22377	-0.654403	0.582058	0.576723	-0.648562	-0.401279	-0.621297	-0.761922	-1.14509	0.440595	-1.03286	0.100319	0.248539	-1.11754	0.185799	-0.88406	-0.415378	0.246336	1.72407	0.404918	0.662905	0.803749	-0.97762	0.614772
TCGA-LP-A4AW-01	-0.00774302	-0.410592	-1.17424	-1.16988	0.659246	1.26815	-1.15334	2.3667	3.10251	-1.40894	0.746487	-0.848186	-0.354292	1.90961	-1.08652	-0.293569	0.0555726	-0.379024	-1.01779	0.594978	-0.871669	-1.5282	-0.0950521	-1.02581	1.40592	0.381544	-0.612135	-1.75161	-0.0633191	0.219865	1.6903	-1.2105	1.58864	0.222969	-0.0437116	0.874938	-0.0499623	0.0714547	1.77551	0.251729	1.81043	0.635505	-0.00044584	-1.21601	0.0297362	-0.163799	0.652417	-0.200865	-0.743359
TCGA-LP-A4AX-01	0.455826	0.917825	0.367344	0.791008	-0.40477	0.370367	-1.12572	-1.13689	0.273966	0.418729	-1.11208	0.369666	0.770492	-1.18618	1.77929	0.749517	0.65783	-0.890642	0.472365	0.543877	0.93503	0.434379	-0.921884	-0.993319	0.754512	0.022938	0.372307	-1.73844	0.870305	0.179491	-1.45485	0.413257	0.0422223	0.0540788	0.117857	-0.444624	1.0058	1.11156	0.457338	0.254384	1.86854	-1.20288	-1.39231	-1.19689	-1.43999	0.20631	1.01969	1.93013	0.813964
TCGA-LP-A5U2-01	2.18751	-0.891097	-0.972367	-1.00554	-0.815847	-0.851818	0.177121	-0.0490381	0.112087	-0.385046	0.250542	1.26637	1.23749	-1.03952	-0.683221	2.22113	0.65783	-1.01698	0.0924107	0.543877	1.57704	2.172	1.61797	-0.82083	-0.205988	-1.39702	1.77454	1.57918	1.82573	0.179491	-0.0640883	1.12955	-1.05462	0.68982	3.46847	-0.237271	0.210635	0.997516	0.258681	-1.16751	2.16257	0.318596	0.73062	-0.294614	1.80003	1.68243	-0.155808	0.27582	1.10665
TCGA-LP-A5U3-01	-0.40637	0.410412	-1.50195	0.169544	0.718669	-0.247264	-1.43617	-1.47413	-0.569105	0.512641	-0.646836	0.0758433	0.493952	-0.730851	-0.293619	0.224145	-0.402326	-1.2731	0.112846	0.654624	1.00869	-1.05592	-1.26734	-1.35855	0.0852496	0.810145	-0.654403	0.607533	0.757095	2.08039	-1.74212	1.00728	0.127196	-0.720494	0.026968	-0.215202	2.10936	-1.58921	-0.612279	0.212169	-0.88406	-0.383746	0.547437	0.310798	-1.69092	-0.483034	-0.0791001	0.736408	0.953681
TCGA-LP-A7HU-01	-0.40637	0.498371	0.830092	-0.714508	-0.402446	-0.23647	-0.396968	0.0380571	0.733697	-0.470001	0.328493	-1.02512	0.875179	0.516665	-1.14728	-0.788413	1.15731	-1.16279	-1.23428	0.270293	-0.572716	1.35599	-1.1677	0.279128	-1.44757	0.213755	-0.654403	0.984047	-0.144604	-1.30898	-1.03366	-1.44641	0.684743	0.0727161	-1.34067	-0.776081	-1.6723	0.379487	-1.76611	-0.13209	-1.57422	-1.30399	-0.69284	-0.220849	1.58281	-0.706034	-0.345303	0.558383	1.56914
TCGA-MA-AA3W-01	-0.786142	-1.80596	1.33639	-1.25553	0.591492	0.884854	-0.696279	-0.670364	1.45567	-1.43542	-0.10848	-0.931302	-1.22324	-0.75658	-1.01787	0.344939	0.256382	-0.361577	1.40908	0.880202	-1.41842	-0.240047	-0.444012	-1.54116	0.258597	-0.595063	0.355744	-0.5929	0.536948	0.654944	-1.05746	-0.652686	1.00909	0.785039	0.026968	0.219542	-0.566164	0.321778	0.751069	-0.242514	1.6454	-0.612791	-0.373806	0.656014	0.930734	-0.969751	-0.903751	-0.248925	1.55726
TCGA-MA-AA3X-01	0.829826	-1.37027	0.110949	-1.19644	1.06126	-0.121397	0.695451	-1.19747	-1.34763	0.186733	0.147813	-0.873956	-0.325467	0.149128	0.469263	0.749217	0.320951	1.16743	0.884204	-1.13587	-0.407063	0.0144309	-0.983939	-0.576084	-1.29067	0.373068	-1.27324	0.711828	-1.37563	2.34051	1.29929	1.57523	3.07647	0.305798	0.140347	-1.51239	-1.00232	-0.0174598	-1.60769	-1.39164	-1.40564	-0.438224	0.0660024	-0.44786	0.637106	0.638644	0.276966	0.0842969	0.416808
TCGA-MA-AA3Y-01	-0.470776	-1.43686	-1.27945	-0.264074	-1.14229	-0.0208858	0.38666	1.01423	-0.605981	0.0306661	-0.158717	0.56147	-0.354197	-1.30464	1.63196	-0.184855	-1.11968	-0.46941	0.0577977	0.0862496	1.29417	0.435912	-1.05365	1.33631	0.643654	0.666995	1.55882	-1.29381	-0.277535	-0.182078	0.377507	0.447733	0.0697915	-0.760115	-1.22413	0.874938	1.50484	0.197721	-0.103333	-1.46102	0.0175882	-0.29651	-0.414218	0.526068	1.29619	0.268131	0.0236326	-0.560378	0.59424
TCGA-MA-AA3Z-01	0.546934	-0.400488	-0.0615318	0.169544	2.33363	-1.33495	1.18268	-0.0293285	-1.53871	-0.55187	-0.0103967	0.451659	0.691179	0.149615	-1.26034	-1.72339	2.4096	0.258429	-1.33457	-1.45074	0.28808	0.171819	-0.781766	1.3699	-0.520178	1.76516	-1.58171	0.429369	-1.55397	0.266991	-1.74212	-0.7166	0.127196	-0.110959	1.78717	-0.153201	0.946775	0.219998	-1.19245	0.894683	0.0727288	-1.34497	0.63663	0.194224	0.965738	1.27422	0.448664	2.15155	-1.44164
TCGA-MA-AA41-01	-0.00774302	-1.4605	-1.30523	1.00906	-1.16969	1.02118	0.49978	0.491385	-1.41132	1.06424	-1.25585	-0.0475241	-1.24326	0.0325218	2.01368	-0.226238	0.902983	0.15294	-0.244101	-1.24082	-0.212771	-0.672524	-1.07841	0.770076	-0.444041	-1.00371	0.249496	-0.112119	-0.287002	0.51366	-1.58501	-0.114751	-0.390135	-0.829143	-1.24942	0.340588	1.11062	-0.686209	0.902725	-1.48565	-1.4923	-0.158136	0.438379	0.96565	-0.755295	0.958248	0.575947	-0.0657093	-0.328644
TCGA-MA-AA42-01	0.961942	-1.31099	-0.130613	-1.53604	0.39824	-0.350179	-1.54153	-1.13689	0.497643	-0.295943	0.0270946	1.67815	-0.728918	-1.18618	0.561362	0.711179	-0.194694	-0.890642	-0.291118	-0.298908	1.89058	-0.393529	0.338077	1.626	-0.563391	-0.843575	0.656132	-0.313079	1.38873	1.08165	-0.291458	-1.68428	-1.19371	0.28279	-1.56229	-0.140374	0.55532	-0.862436	-0.467977	-0.641943	0.489254	0.501893	0.227468	0.476916	-0.524772	-0.3505	0.326273	-0.386007	-0.896359
TCGA-MA-AA43-01	-0.13388	-0.271708	-0.225376	0.825061	0.0797344	1.04489	0.671845	-1.21944	0.507608	-1.02688	0.608951	-0.892471	0.122303	0.409762	0.234856	0.667266	-1.06662	-0.60306	-1.07198	1.33283	-0.405328	-0.646486	1.76757	-1.08272	0.0702449	0.308131	0.426205	-1.77467	1.3785	-1.16742	0.548244	0.503303	0.403556	0.233031	-0.096017	-0.640047	0.033194	-0.0335147	0.522407	-1.41404	0.276698	0.836847	0.32942	-0.591817	0.12889	-1.41508	-0.523313	-1.44171	-1.76878
TCGA-MU-A51Y-01	0.564164	-1.01298	-0.81739	0.341639	-0.0437091	-0.189196	-0.420752	0.782643	1.40217	-1.24549	0.0111806	-1.24916	-0.420534	1.09712	-1.45633	-0.995347	-0.00422499	-0.456153	0.243965	-1.24082	-1.11993	0.227369	1.04435	-0.663471	1.16592	-1.32191	-0.458513	-0.20099	-1.66266	-0.337619	1.31198	0.164379	-1.32714	0.190188	-0.770683	1.21425	0.898356	0.0314174	0.929557	-0.112866	-0.226884	0.207532	0.16178	-0.220849	-0.0117473	0.51229	-0.0645933	-1.13035	0.112747
TCGA-MU-A5YI-01	-0.814454	-0.161348	0.110949	0.450746	0.649268	0.136464	-0.527598	0.0380571	3.22527	-1.29618	1.91597	-0.86698	-0.653774	1.16264	-0.887856	0.393491	0.381085	0.441819	-1.21552	0.233934	-0.8985	1.39684	0.281646	0.282542	0.9931	0.784154	-0.516405	-0.124728	0.214743	0.700106	0.717855	0.134955	-0.1605	0.608899	2.27906	2.00742	-1.00232	1.29376	0.698242	0.161552	-0.244604	0.153109	0.0945314	-0.168342	0.457856	-0.395181	0.651716	-0.430316	0.117232
TCGA-MU-A8JM-01	-1.21122	1.14272	-1.53172	0.406964	-1.41047	0.577567	0.1647	0.877132	0.0852288	-0.759005	-0.500586	1.08585	-0.955109	-1.00661	0.79237	0.866823	-1.39197	0.318979	-1.36334	-1.4825	1.12934	0.905885	0.907649	-0.78213	1.51199	0.364502	1.47487	-0.0987564	0.690011	0.191585	0.260728	-0.446674	-1.51258	3.82642	-0.885367	1.52575	0.234911	0.0241879	0.568924	1.22659	-0.737997	2.68178	-0.329016	-0.519246	-1.29489	0.100482	-1.55936	-0.517435	0.902912
TCGA-MY-A5BD-01	1.79117	-0.283013	0.395914	1.81534	-0.499431	0.00693626	1.67015	-1.44671	-1.51977	1.79517	-1.4036	0.0623416	0.0780911	1.20353	1.13849	2.1003	0.66205	0.744809	1.08962	0.128779	-0.620167	0.550055	1.73633	-0.518609	-1.50865	-1.63948	-0.716981	1.78163	1.997	-1.37178	-1.71876	0.00350137	0.314005	1.40964	1.98466	-0.552379	-1.35111	2.57682	-0.0295065	-1.64573	2.56196	0.619705	1.44997	0.0870509	1.2726	-0.17849	-1.51574	1.89218	-0.199909
TCGA-MY-A5BE-01	2.21731	-0.594423	-0.120956	0.381705	-1.3077	0.391001	-1.37842	-1.4114	0.395842	-0.627402	0.597744	0.268295	-0.509944	-0.5118	1.17386	0.523441	0.519328	-1.20196	-0.122845	0.406958	1.16566	0.0809961	-0.171729	-0.200208	-0.105072	-1.10082	0.753234	1.3152	1.03384	1.64969	0.319379	-0.354055	-0.554198	-0.208188	-1.37682	0.452168	-0.114307	-0.417052	-1.7966	-0.583301	-1.60667	0.434814	-1.55574	1.14744	-0.13269	0.0768875	0.921716	0.862404	-0.546117
TCGA-MY-A5BF-01	2.51501	-1.21954	0.00157203	1.16303	-0.256723	0.55861	0.620455	0.471902	-1.24123	1.22678	0.310395	-0.744155	-0.108431	0.306383	0.529391	-0.122108	0.318542	-0.864573	-0.890497	0.728812	-0.91173	-1.41702	0.726048	0.748977	0.021156	-0.64781	0.588004	1.50428	0.376013	-1.00914	0.463952	2.20253	-0.195586	0.159598	1.26834	-0.385371	0.820825	-1.27991	-1.47165	-1.23459	-1.26088	0.224655	0.933672	1.87782	-0.242956	1.58355	1.79244	2.58307	0.285364
TCGA-MY-A913-01	-0.2852	-0.410249	-0.0165837	-1.03729	-0.857309	-0.8874	0.576339	-0.0254326	-1.22104	0.323535	-0.996627	3.11741	1.54955	0.257548	-0.725724	2.49661	0.215416	0.602571	-0.0538236	0.431619	2.69071	0.557725	1.73633	1.81711	-1.13037	0.184045	-1.06889	-0.818647	2.37683	-0.98285	0.0426424	0.302443	1.07243	0.296894	-0.961047	-0.322488	-0.0348087	0.516535	-1.44583	-1.20479	0.310919	-1.15118	0.911312	0.139347	-1.34869	-0.280215	0.314731	1.47866	0.644583
TCGA-PN-A8MA-01	0.668952	-1.21257	-1.2303	-1.53604	-0.467471	1.05695	3.5001	0.291892	-0.318977	-0.44238	0.232275	1.10989	0.64048	0.12953	-1.39338	-1.22643	-0.434492	0.15294	0.0353052	0.559185	0.802357	2.58059	1.57016	0.554029	-0.432876	-0.383097	0.104293	-1.93666	-1.03586	-1.49937	0.120317	0.143195	-0.406624	2.4145	-0.126282	-1.53138	-0.790011	0.176052	0.751069	-0.391771	0.644355	-1.23766	-0.844487	1.16576	1.40125	0.769128	0.256454	0.330537	-1.40383
TCGA-Q1-A5R1-01	2.21731	0.874009	0.317028	1.00906	-1.48673	-0.60821	-0.158619	-0.727254	-1.02287	-1.36453	0.989058	-1.18727	0.937558	0.87019	0.352801	0.986736	0.603521	-0.426094	-0.564525	-0.600714	-0.644434	-1.13231	1.61797	0.144467	-0.879426	0.56396	-0.0343413	0.349924	0.505759	-0.148476	0.447333	0.745252	0.756327	-1.83291	0.0101958	0.862185	-0.910832	0.583206	1.35703	0.0648782	1.0899	-1.03028	-0.216376	-1.47255	-0.167024	0.0394616	-0.192995	0.000700241	1.0645
TCGA-Q1-A5R2-01	0.0193289	0.0870213	0.793398	-0.84767	-0.609684	-1.38537	-1.48387	0.959165	0.781882	-0.618013	0.232275	0.706249	0.0670424	1.59731	0.234856	-0.631469	1.44152	-0.848165	-1.388	0.559185	1.06606	-0.646486	-0.572488	-0.623916	0.595498	-0.221881	-1.63949	-1.11146	-1.58738	-1.44304	0.9151	-0.110499	-0.364885	-0.807686	-0.732452	-0.640047	0.069765	-0.321	0.5942	0.120675	1.10439	-0.802963	-0.827273	-0.28604	-0.733781	0.35189	-1.57821	-0.611936	0.510946
TCGA-Q1-A5R3-01	0.668952	0.728309	-1.62404	-0.157411	-0.231298	-0.0122926	-0.504541	0.153703	-1.28358	-0.91617	-0.043131	1.54704	0.610028	-1.60215	0.452154	0.00995527	-1.49161	-0.989491	-0.055263	0.22606	2.1541	-1.47223	1.60431	-0.958493	-0.6475	1.58037	0.626101	-0.305753	-0.277535	0.780929	0.645895	-1.14067	-0.201632	0.318103	2.32788	-0.478531	0.829025	-0.167194	0.623641	0.794825	1.94364	0.413161	-0.99058	0.37531	0.676164	0.652093	0.371448	-0.0538966	0.835317
TCGA-Q1-A6DT-01	-1.01239	-0.142897	-1.30523	-1.27651	0.357156	-0.399062	-0.0268009	1.29596	-1.41132	-0.344428	0.926594	1.00278	-1.24326	0.332682	-1.04596	0.354032	-1.14749	-1.06393	-0.342914	-0.356084	0.0185267	-0.426157	0.801225	-1.1588	0.890058	-0.609876	0.996622	0.365299	0.495071	-0.531562	0.227732	1.84295	1.1535	-1.62541	0.160084	0.411881	0.202706	-0.489742	0.5942	1.15027	-0.76179	-0.699871	-0.216376	-1.2943	-0.551731	0.182507	0.522697	-0.0223504	-1.81547
TCGA-Q1-A6DV-01	0.302613	-1.75297	-0.50199	1.30885	-1.50861	-0.000277714	0.97111	0.305229	-1.30579	-0.367878	0.728236	-0.822909	0.0780911	0.614925	1.10364	1.34747	0.688669	-1.40291	0.0796338	0.110354	-0.990748	-0.569688	-0.921884	-0.993319	0.47291	-0.602435	0.685881	0.272198	1.5187	-0.163033	0.485478	-0.502418	-0.669518	-0.744399	0.220678	-0.941439	-1.77256	-0.12869	-0.280693	-0.275353	0.489254	-0.67548	1.29654	-0.814209	0.930734	-0.332935	0.0658995	0.608219	-0.0747392
TCGA-Q1-A6DW-01	-1.09402	0.310826	2.19452	-1.3522	-0.857309	-0.8874	0.744575	-1.37686	0.299229	0.652458	-1.60728	0.0758433	-0.0937829	-0.203965	-0.112952	1.65285	1.30248	-1.16798	-0.860351	-1.6659	-1.4357	1.12903	1.75212	0.161821	-1.13037	-1.41592	-0.481103	0.185825	1.23076	0.397262	-0.28943	-0.255842	0.835599	0.425186	0.342584	-0.278027	0.0399737	-1.25892	-0.980282	0.359858	0.835048	-0.102953	-0.757325	-0.324688	-0.206706	1.18919	-0.759198	0.213388	-1.87341
TCGA-Q1-A73O-01	1.10487	1.25804	-0.895321	1.30885	0.39824	0.190069	-0.396968	0.0800447	0.21075	1.33525	-1.5371	-1.20353	-0.92487	0.262427	1.17386	0.337359	0.444508	-0.628098	-0.748173	0.332992	-1.37264	0.863166	-0.684745	1.29021	-0.14304	-0.843575	0.424748	-0.967437	0.187889	0.486712	0.0417823	-0.287392	-0.991546	0.442057	-0.260827	-1.85031	1.34447	-1.67141	-0.00263936	0.115895	-0.604766	-1.10533	-1.25449	0.476916	-1.26773	0.0768875	-1.08901	-1.18911	0.163604
TCGA-Q1-A73P-01	-1.29226	0.320598	-1.20686	-0.763242	-1.06513	0.355911	0.163446	-0.366383	-0.773627	-0.524169	0.205641	-1.20353	1.05856	0.103464	-0.938763	0.6791	-1.49161	0.331161	-1.45258	-1.13587	-1.37264	-0.80734	-0.472885	0.523373	-0.295432	0.51406	0.355744	1.90379	0.737869	-0.699032	0.00247556	0.0335715	0.300277	-0.472751	-0.282987	-0.250106	-1.58736	0.681499	0.129644	-0.88302	-1.40564	-0.482018	0.0916791	-0.917448	1.20025	0.198383	1.2654	0.505111	0.792227
TCGA-Q1-A73Q-01	1.38172	1.97844	-1.6818	-1.23486	-0.37397	0.253306	0.947847	0.158137	-0.926623	-0.417381	-1.21073	-0.659732	1.66853	-0.680643	-0.230245	-1.17544	0.194914	-1.46432	1.1742	0.0862496	-1.07938	-0.139042	-0.359543	-1.10686	-1.32938	-1.53353	0.4808	0.781725	-0.982708	-1.54806	0.730189	-1.74512	-1.28526	0.785039	0.919716	-0.584664	0.320285	0.87584	-0.410586	-0.296944	0.62097	-1.41602	-0.491802	-0.371309	0.686621	-0.526337	0.504209	-1.45963	-0.708525
TCGA-Q1-A73R-01	-1.23361	-0.800317	-0.141789	0.762474	0.910908	-1.38537	0.422766	-1.52596	-0.143961	0.676268	-0.621007	-0.383139	1.73251	-0.705573	-0.261712	0.611472	-1.4195	-1.33187	0.224524	-1.50972	-0.496839	0.0136342	0.281646	1.44621	-1.57796	1.1767	0.669831	1.28171	0.253118	0.419447	0.102545	-0.590458	-0.737951	-1.12472	1.72399	-0.444953	-0.294352	-0.972238	-1.0933	-0.13209	0.232051	0.727695	-1.08161	-0.44786	1.53494	0.0162171	0.504209	-0.0223504	-1.97251
TCGA-Q1-A73S-01	-0.0353233	-1.34034	0.351498	1.61106	0.0135499	-0.381243	-1.56624	-1.61544	0.0898174	1.47299	-1.56236	0.151032	2.6386	-0.492348	-0.903215	-0.0759258	-0.402326	0.420174	0.457048	0.248571	-0.237675	-1.5282	1.54084	1.86632	-1.26392	1.76516	2.55849	0.727895	-1.64506	1.22632	-1.86249	2.61615	2.14085	-0.851003	2.03325	0.0616044	0.807909	-0.030547	-1.58068	1.82572	2.31981	-1.21552	0.617593	0.625169	3.36017	2.91374	-0.360349	1.55686	1.44921
TCGA-R2-A69V-01	-0.517528	0.59122	-0.741484	2.65002	-0.570406	0.884854	-1.54153	0.807187	0.024947	-1.38315	-0.758544	-0.694193	-1.4909	-0.233629	2.06368	-1.28256	0.769857	0.282447	-1.45258	0.654624	0.28808	-0.209593	0.627556	0.226667	0.46258	-1.28513	0.961826	0.0515195	-1.09438	1.61162	-0.573718	-0.754677	-0.865596	0.60556	-0.0352619	0.219542	-0.0562897	0.663945	0.497958	0.212169	-0.376663	-0.223721	-0.491802	-1.48485	0.479304	-1.04338	-1.62759	0.010912	0.869473
TCGA-RA-A741-01	-0.65257	1.78034	-0.107014	-0.000588866	-0.733943	-1.53904	1.34857	-0.561289	0.318352	0.703928	-0.19884	-1.15075	0.300724	-0.656136	1.12022	-0.700771	-0.308918	0.845654	0.0138333	0.431619	-1.4532	1.0316	-1.00645	0.0578175	-1.57796	0.265675	-0.123548	-1.97848	-0.0758228	0.827614	-0.628081	-0.0863865	-0.991546	-0.125064	-0.486997	0.486091	-0.586594	0.637775	-1.62709	0.230929	-1.13116	2.09857	0.391116	-1.44492	1.21432	-0.280215	-0.0645933	0.38228	0.614772
TCGA-UC-A7PD-01	1.88049	0.310826	1.50241	0.295333	-0.270631	0.606017	0.826652	-0.166295	0.221153	1.09971	0.411472	-0.470892	0.25654	-1.3269	-1.04596	1.64301	0.145822	-1.06393	-1.1444	-1.24082	0.41056	-0.00858285	-1.07841	1.90151	-1.37132	-0.197758	-1.37606	-0.650372	1.59647	0.813981	1.04689	0.685336	-0.346143	0.061896	-0.0735519	-0.621505	0.997647	0.106923	1.45544	-0.340415	-0.436636	-1.26726	-1.48328	1.66071	-0.206706	0.253731	0.394676	-0.594674	0.467076
TCGA-UC-A7PF-01	0.0193289	-1.71545	-1.58314	0.59912	0.618159	-0.0832615	-1.50623	0.37575	0.475785	-0.618013	0.801126	-1.17121	-0.834077	0.206752	-0.471879	-1.30397	-0.578888	-0.515695	-0.635184	-1.53736	-0.861721	0.973657	-1.3453	0.0345739	1.01831	-1.69299	0.4808	-0.333205	-0.36154	-0.786469	1.27292	-0.110499	0.127196	-0.389516	0.493815	0.768518	0.341763	-0.665446	1.10208	-0.362295	1.07527	-0.189861	-1.18925	-1.4604	0.479304	-1.07148	-0.523313	0.260093	-0.362427
TCGA-UC-A7PG-01	0.39526	0.0105666	0.298349	-1.14383	0.633198	1.47509	-0.242352	0.947294	-1.30579	1.06424	-1.11208	-0.787396	-0.840575	0.0575763	-0.868348	0.322995	0.583359	-0.524258	-0.986861	0.386362	-0.639881	-1.50119	-0.921884	0.469407	0.9931	0.265675	0.300185	0.0669171	0.23507	0.831495	0.717855	0.249098	-1.19371	-0.509729	1.09206	1.45679	0.771763	-1.34703	0.286299	-1.32988	-0.0794991	-1.20288	-0.588242	-1.19689	-1.43999	-0.25268	0.665465	0.300973	0.131897
TCGA-UC-A7PI-01	0.816284	1.54692	-0.278909	0.749646	-0.126557	0.0297517	1.56295	0.0274102	0.758218	0.186733	1.63614	-0.744155	0.374852	-1.10012	-0.75971	0.474924	-0.863977	1.9861	0.224524	-0.960545	-0.971079	1.39684	2.06999	0.279128	-0.210093	-1.43103	0.0850289	1.05432	0.298547	-1.00914	-0.454011	-0.762802	0.684743	-1.44266	-0.991652	-1.3793	-0.913826	0.750451	-0.516625	-1.23459	0.343064	-0.29651	1.50954	-0.44786	-0.565762	1.49348	-1.19783	0.354806	1.03957
TCGA-VS-A8EB-01	-1.15941	-0.558966	0.069495	-1.41285	0.943404	-1.30827	-1.41093	-1.44671	1.08113	0.703928	0.0915575	1.59977	0.691179	0.823269	0.222436	-1.70644	0.116554	-0.846325	1.26295	1.41658	1.69167	0.0394425	2.02327	-0.0876493	-0.244084	-0.892138	0.701785	-1.50941	-1.53629	0.869009	-1.71876	-0.590458	1.31705	-0.668954	0.701278	-1.72773	-1.31154	0.284331	-0.0433884	1.60122	1.89889	-0.724193	-0.373806	0.825803	0.450142	-0.426703	0.739179	0.000700241	-0.958807
TCGA-VS-A8EC-01	0.322614	0.422817	-0.216723	0.0741366	1.62232	-0.472615	0.641251	-0.217718	-0.342963	0.905334	-1.4036	-1.08397	1.66853	-0.650588	1.36279	0.389115	-0.156674	2.29904	-0.42085	1.804	0.63208	1.15795	1.44392	0.385378	-1.50865	-0.821341	2.08663	1.2021	0.289439	0.0515539	-0.987213	3.35053	-0.0820205	-0.38598	0.919716	-0.240553	-0.364219	-0.43283	-0.429989	-1.64573	2.36619	-1.33342	-0.634433	-0.385316	1.77851	2.22097	0.549153	1.10144	0.0335549
TCGA-VS-A8EG-01	-0.0813613	0.989923	0.262138	-1.27651	0.995725	-0.310637	0.0863241	0.179806	-1.41132	-0.256723	-0.438904	0.286554	1.03329	0.0263133	1.17386	0.37913	-1.14749	-1.06393	-0.24922	-0.252658	0.997325	0.616409	1.21301	0.43264	-0.0861209	0.511655	-0.408013	0.138151	0.911913	-1.23059	0.202342	-0.373025	0.340573	1.44361	1.62681	-0.258819	0.428289	0.149656	-0.391451	0.012415	-0.676393	-0.324712	-0.151547	-0.740786	-0.460293	1.57193	-1.39196	0.923448	0.487329
TCGA-VS-A8EH-01	-0.686745	-1.12018	1.28733	-0.974516	0.377817	1.20965	0.663845	0.807187	1.06946	-0.00713306	-0.928596	0.516056	-1.41919	-1.52244	0.027234	-1.74064	-1.39197	-0.0168423	-0.310124	1.14565	0.352692	0.249471	-1.29592	-1.38878	0.942436	-0.852885	0.145633	-0.498862	-1.57196	-0.400343	1.14347	1.00728	-0.135315	0.178351	-0.282987	1.51114	0.435789	-0.79372	1.34351	0.29008	2.7161	-1.12071	0.289356	-1.07257	0.428193	-0.723205	-0.316074	0.0954789	-0.421767
TCGA-VS-A8EI-01	-0.797743	1.88355	-1.55723	2.0216	0.76816	0.70281	-1.12572	0.896466	-1.30579	0.418729	-0.673125	0.890422	-1.439	0.686262	-1.32058	0.273282	0.65783	0.258429	-1.388	-0.535966	0.72831	0.0809961	1.3453	-0.488083	0.000145469	0.258274	0.753234	-1.09334	0.611834	0.735224	0.681261	-0.0384802	0.739075	-0.208188	0.391961	-0.237271	0.167599	-1.01201	1.06697	-1.72651	0.302346	0.413161	-0.549732	-0.0768082	-1.72948	-1.66368	-1.57821	-1.37531	-1.40383
TCGA-VS-A8EJ-01	-0.0619085	-1.39177	-0.256057	-0.000588866	-0.477098	-0.0825719	0.594737	-1.21944	1.72284	0.856567	0.447775	-0.892471	-1.18506	0.459866	0.0518415	-1.56592	-1.06662	-0.911684	0.0185573	-1.16087	-1.06054	1.51316	2.66695	-1.08272	-0.0861209	-0.0413	-0.323029	0.937168	1.15721	0.051394	0.22687	0.922936	2.17008	0.972017	-0.260827	0.154681	-1.59776	2.78992	-1.62709	1.27038	1.4664	0.128316	0.126166	-0.00539896	0.299612	0.167738	-0.233563	0.127906	-0.838761
TCGA-VS-A8EK-01	0.129339	0.933433	-0.00458399	0.892774	0.515849	-0.915851	0.102034	0.692223	-1.24123	0.340006	-0.407297	1.57142	-0.193054	-1.6899	-0.75971	0.947705	0.563922	0.621926	0.112846	0.451042	1.89058	-0.826665	1.21301	-0.892098	-1.71608	-1.43103	1.77454	0.546466	1.3027	1.46196	-1.37523	-1.0718	1.00909	-0.956167	0.038332	-1.3793	0.625593	-0.0113861	0.286299	-1.23459	-0.346392	0.89932	-0.303397	-0.158863	-1.37044	-0.0275067	-1.59736	-0.0657093	0.0627248
TCGA-VS-A8EL-01	-0.916356	-0.125068	-0.00628742	-1.11591	-0.959975	-0.975504	0.355648	-0.400293	-0.0525807	-0.91617	-0.421785	0.198357	0.233478	-1.15657	-0.830969	-0.0283559	-0.355679	-0.854173	0.0654367	3.04026	-0.963561	-0.409749	1.06949	1.98302	0.00911994	-0.852885	0.948322	-0.242882	0.213177	0.654944	-0.422427	1.52424	-1.16563	-1.48816	-1.05582	-0.412919	1.22726	-0.476657	-1.52579	1.02945	-1.31849	-0.692194	0.787965	0.334401	0.00651483	0.27322	0.261002	-0.400494	0.72028
TCGA-VS-A8Q8-01	-0.458921	1.9643	0.434332	2.17172	0.171009	0.431479	-0.158619	-1.50204	-1.55799	1.87167	-0.699647	1.99764	0.398708	0.454342	-1.29278	-0.600953	-1.39197	-0.393543	0.89898	-0.568046	1.47859	-0.555109	-0.472885	-1.38878	-0.318841	0.477966	0.442332	-1.89868	0.213177	0.235966	0.548519	-0.684354	-0.810935	1.12122	-0.630672	1.06339	1.54776	-0.0335147	0.307813	0.176996	-1.69185	2.59244	-1.13136	-1.42967	-0.65828	0.336746	0.170376	-0.186463	-0.115923
TCGA-VS-A8Q9-01	0.775714	-1.27952	1.70879	1.17706	0.995725	0.70281	-0.328816	-1.61544	0.397529	0.748462	-1.08182	-0.0934497	0.338954	1.96655	1.17386	-0.97961	3.09155	1.50058	-1.48026	1.33283	1.09424	0.176691	0.4973	-0.0557665	-0.480544	0.740139	-1.16984	-1.13046	-1.64506	1.31041	1.18188	-1.14067	-1.16563	-0.86959	0.202045	0.0579053	0.86729	-0.352098	-0.330711	-0.447335	-1.79841	-1.18933	0.450466	-0.0768082	-1.41606	-1.73626	-1.24616	-0.260988	-1.13851
TCGA-VS-A8QA-01	-1.05264	-0.256823	-0.421058	0.444329	1.7075	0.0415187	2.07098	0.214251	-0.534942	0.102075	0.540936	1.47952	1.57435	0.476636	-1.09592	-0.848744	-1.19698	1.18369	0.00453191	-1.28974	-0.0799097	1.42381	0.95173	-0.784055	-1.40892	0.771371	0.833649	1.29793	1.47034	-1.26924	-0.537128	-0.416355	-0.459851	-0.712523	1.77065	-0.529255	-1.65138	0.365489	-0.266784	-0.231563	1.70361	-0.130897	0.675072	0.7207	0.976824	0.217629	0.608374	1.41774	-0.498179
TCGA-VS-A8QC-01	-1.12635	0.567204	0.298349	0.916846	1.86375	1.74182	0.561303	0.441291	0.236531	-1.21214	0.694028	-1.05422	0.733393	1.13673	-1.18742	0.231673	-0.194694	0.641072	0.405671	0.222428	-0.42024	-1.74839	1.97163	-0.402087	0.715347	-1.62122	-1.51176	0.599793	-0.0992574	-1.34003	0.180241	-0.0402628	-0.60443	-0.0875658	-0.383146	-0.293158	-0.127392	-0.862436	0.1409	-1.60973	-1.60667	0.651286	-0.249568	0.411231	0.6366	-0.25268	0.48883	-0.832564	-0.816196
TCGA-VS-A8QF-01	-0.284546	-0.76551	0.234152	2.62402	0.447016	-0.399062	0.046152	-0.51231	-1.51977	0.856567	-1.4036	0.249782	-0.704951	0.534915	-0.190451	-0.019467	-1.32827	0.55308	-1.3063	0.381951	-0.462713	-1.78019	0.382142	-1.32886	-0.533014	0.579269	-0.509334	-0.918283	0.10286	1.28119	-0.922823	0.253415	1.4115	0.701889	1.4421	-0.360192	0.702033	-0.00486936	-1.82779	-0.0320738	0.407607	-0.666479	-1.57676	-1.3944	-0.492764	-0.31561	-0.779157	0.748422	-0.867767
TCGA-VS-A8QH-01	-0.36574	0.764275	-0.327707	0.522838	0.0469499	0.355911	1.63191	-1.24173	0.671779	-0.0591062	-1.21073	1.32632	1.21352	-1.28273	-0.990207	-1.57969	-1.09228	-0.496795	-0.502211	0.52697	2.1541	0.329716	0.512663	1.91765	0.222785	1.89187	0.355744	2.0995	1.04855	-1.18746	0.351803	0.396567	0.26452	-1.58982	-0.126282	0.571585	-1.60831	0.0314174	1.35703	-1.43675	-0.0326726	-0.612791	-1.45473	0.787013	0.781542	-0.601781	-0.167519	-0.0663323	1.26542
TCGA-VS-A8QM-01	0.61849	-0.142897	0.552648	-0.942824	-1.41047	-0.25707	-0.0268009	1.1284	1.62516	-0.723778	1.22093	0.183003	-1.41919	2.39303	-0.599259	0.0181975	0.857842	-1.30475	-1.36334	0.499347	0.0185267	0.876618	-0.684745	0.29955	0.743505	-0.308491	0.566009	-0.744385	-0.312277	-0.885013	0.74241	0.369876	-0.166062	0.169012	0.57381	0.682144	-0.486032	-0.205898	1.20843	-1.09387	-1.69185	0.942356	0.207871	-0.18386	0.0729435	-0.723205	-1.55936	-0.755603	-0.920442
TCGA-VS-A94W-01	-0.619173	-0.298853	-1.58314	0.723915	-1.46513	0.46505	-0.87978	0.782643	-1.12126	0.0511062	0.311177	0.0487005	-0.259681	-0.233629	0.333984	-0.328041	0.17703	-0.587646	-1.41304	-1.53736	0.973918	1.36803	0.627556	0.126935	0.0852496	-0.944685	-0.907811	0.00286073	0.602353	-1.46488	-0.166358	1.23988	0.482514	-0.389516	-1.52215	-0.153201	-1.06886	0.197721	1.4272	0.212169	0.0727288	0.179721	-1.23326	-0.522824	-0.314499	-1.68338	-1.06089	0.205776	0.123135
TCGA-VS-A94X-01	-0.967488	0.640505	0.317028	-0.414263	0.554849	-1.10881	0.710211	0.231268	-0.360848	-1.04839	-1.21073	2.6678	-1.20353	-0.412419	0.0433124	-0.0526127	1.75114	0.0622639	-0.120542	1.20297	2.35145	-1.59559	0.815971	-1.10686	-1.32938	-0.602435	1.01799	-0.700629	-0.454672	-0.337619	-0.739102	0.360259	1.74199	-0.888478	-1.19922	-0.270128	1.14289	-1.42232	-1.64677	1.0811	0.250267	-0.206391	1.8729	-0.324688	-0.814787	-0.66663	-1.35415	2.42755	1.46946
TCGA-VS-A94Y-01	-0.32348	-1.73409	0.00687358	-1.51929	-0.208111	0.0415187	0.746028	-1.04342	0.540372	-0.857003	0.41998	2.57268	2.67933	-0.545939	-1.37096	-1.78223	0.902983	-1.38103	-0.890497	-0.275633	2.49778	-1.89058	0.746004	1.20877	-0.629615	-0.428367	-1.10149	0.486876	0.720856	1.82758	0.277197	0.652489	-0.192274	-1.83291	0.614851	-1.3793	0.671657	0.246248	-0.116303	1.98143	2.03454	-0.189861	-0.634433	1.72407	0.0729435	0.463032	-1.61238	0.558383	1.08566
TCGA-VS-A94Z-01	-0.385157	-1.61414	-0.001979	2.28865	1.16558	-1.30827	0.629519	-0.366383	0.212167	0.479343	0.278714	-0.511671	-1.37335	0.17498	0.154218	0.567402	-1.32827	-1.242	-1.3063	-0.190003	-1.25268	-0.170112	1.60431	1.0717	0.429967	-0.715341	1.75652	-0.773993	-0.38378	-1.37178	-0.79852	0.483816	0.959884	0.698551	-1.41378	0.670627	0.829025	-0.79372	-0.873776	-0.544393	-0.624661	-0.580068	-0.512342	-0.705691	1.02421	-1.59941	-1.51574	-0.186463	-1.20179
TCGA-VS-A950-01	0.363474	-0.747788	-1.50195	-1.43666	0.308174	-1.33495	-0.595872	-1.47413	-0.396392	0.748462	0.206273	-0.301721	-0.639799	0.0263133	0.662088	-1.72339	1.05117	1.10189	0.370669	-1.45074	-0.504121	-0.982855	0.426844	-1.35855	-0.0861209	-1.18183	-0.563942	0.646874	1.06766	1.03344	-0.964544	-0.530145	1.34439	0.243008	0.288717	0.313568	1.22726	-0.933685	-0.391451	1.0811	-0.807816	0.388925	0.338008	-0.829943	-1.69092	1.00922	0.254784	0.27582	-0.546117
TCGA-VS-A952-01	-1.29226	0.680384	1.11995	0.475139	0.212958	-0.33028	1.70897	-1.04342	-1.24123	1.09971	-1.02414	0.0758433	2.00716	-1.60215	1.30405	0.888303	0.919891	0.641072	-0.890497	-1.58101	-0.0889914	1.63999	0.761048	0.785982	-0.34317	2.0302	1.40102	1.21743	0.830442	-1.00914	-0.862609	0.340584	0.847935	-0.509729	-0.36174	-0.859375	-1.51441	-1.27991	-0.612279	0.345025	-0.346392	0.795871	-0.414218	-0.282802	-1.77608	0.697793	0.0236326	-0.816116	1.17036
TCGA-VS-A953-01	-0.602215	0.766634	-0.215901	0.0817536	-0.693498	-0.258819	-0.87978	-0.244407	-1.12126	3.26974	-0.445668	0.606649	-0.895317	-0.307654	0.0446832	1.18672	-0.663989	-0.587646	-0.711397	0.798956	0.443589	1.74094	2.76603	-0.70397	-0.792963	-0.602435	-0.907811	0.976421	2.24399	-0.852938	-1.22726	-0.876641	2.97546	0.413742	-0.809825	-0.0173577	0.702033	0.0706092	-0.335816	0.299795	-0.0839852	-0.488028	-0.382298	-0.115319	0.362078	-1.13143	0.774181	0.711875	0.5689
TCGA-VS-A954-01	2.29171	-0.340583	0.0698884	0.341639	0.20085	0.65791	-0.212781	0.573954	-0.124167	1.22678	-0.178918	-0.58959	-1.18506	-1.26221	1.12022	-0.901672	0.201321	2.56862	-1.07198	0.0618155	-0.0911263	-1.57553	-1.00645	0.0807475	-0.370299	0.80901	-1.29774	0.0515195	-0.697293	-1.16742	0.117147	-1.26955	-1.2658	-1.57328	0.623158	-0.0904638	-0.748566	0.209362	-0.678387	-0.318831	-0.41674	-0.784999	-1.44146	0.496852	0.236073	-1.41508	-1.33659	0.180787	-0.216706
TCGA-VS-A957-01	-0.967488	0.69001	0.335501	-0.474829	1.6545	-0.303022	1.93936	-0.230728	0.466728	2.04018	-0.331999	-0.911249	1.31652	-0.476654	0.027234	0.0875804	0.623461	0.680575	1.42364	1.99221	0.180574	1.49725	-1.02928	-1.10686	-0.887345	1.04814	0.339022	2.37767	-0.839917	1.69024	-0.389488	1.84295	0.0161522	0.222969	0.998129	-0.0377326	0.929498	-1.42232	-0.389094	1.66417	2.28751	0.525943	-1.45473	1.01696	1.84511	1.79027	-1.35415	0.505111	1.69135
TCGA-VS-A958-01	-0.854913	0.671021	-0.42249	0.638645	0.93053	-1.2403	0.764028	-0.248352	-1.47153	0.62424	-1.33788	0.906898	-0.946123	-1.40717	-1.14728	-1.66325	0.902983	2.56862	-1.23428	0.786229	1.09424	0.157712	0.262096	0.770076	-0.988956	-0.418261	1.80762	-0.656222	-0.0132834	2.5886	-1.65927	1.12955	-0.60443	-1.69011	-0.383146	-0.877043	0.196216	0.843459	-1.76611	2.44829	0.181392	0.615864	-0.299672	-1.34987	2.07809	0.652093	-1.46069	-0.832564	0.74938
TCGA-VS-A959-01	0.59996	1.45297	-0.160745	0.60488	-1.11531	-1.10881	-0.278644	-1.24173	-0.670226	-1.04839	-1.21073	-0.911249	-0.400008	0.258905	0.201248	-0.544603	0.835058	2.31285	-1.09495	1.6247	-1.07938	0.628515	0.0207194	-1.10686	-1.32938	-0.0193022	1.43113	0.109903	-0.743414	-0.265721	-0.0511235	-1.29459	-1.28526	-0.0174468	0.553095	-0.466582	-1.12294	0.0992717	-0.74157	1.0811	0.543883	0.475295	-0.458086	-0.196476	0.319705	0.942934	-0.546106	-0.635191	-1.10228
TCGA-VS-A9U5-01	1.76408	0.661482	0.610134	0.79509	-1.41047	3.18852	1.46336	2.86136	-0.0736411	-1.29962	-1.45566	0.825147	-0.215255	-0.184248	0.396313	-1.32656	0.0641802	-0.545237	-1.36334	0.171383	0.398259	-1.22691	-0.609901	0.185009	2.9245	-0.916969	-0.567771	-1.01747	-1.57196	-0.819312	2.99562	-1.58704	-0.193141	0.898386	-0.0857838	3.8224	0.0475833	0.256588	2.38829	0.345025	-1.0625	-1.35673	-1.6097	-0.1495	-0.630426	-0.465668	-1.55936	0.594883	-0.229673
TCGA-VS-A9U6-01	-1.21122	1.02239	-0.81739	0.908731	0.0469499	0.00159253	-0.278644	-0.832313	-0.372944	-1.29962	0.158754	0.31516	-0.864336	-0.33879	-1.29278	0.73922	0.936643	0.641072	-1.36334	0.470257	0.41056	-0.0815743	-0.776584	-0.663471	-0.056429	0.404985	0.642324	0.236395	0.434946	1.69024	-0.670993	-0.142982	-0.390135	-1.286	-1.4717	0.154681	0.21848	-0.377112	-1.87665	-0.391771	1.56008	0.598987	0.450466	0.776439	-0.755295	0.372073	-1.03142	1.1143	-0.12888
TCGA-VS-A9U7-01	-0.361082	-0.188228	-1.35107	-1.31383	0.0135499	-0.14215	0.471828	-1.33267	0.671717	-1.13616	0.0724228	0.694062	-0.411421	0.225053	1.22422	0.409254	0.0967169	1.15103	-0.0684765	-0.0163967	-1.15627	0.0980465	-1.12243	-0.154423	-0.458639	0.841425	1.62253	1.26508	0.298547	0.525675	-0.0944522	-0.176076	-0.262682	1.10702	0.794933	-1.6292	0.47464	-0.0541923	-0.108547	-1.52947	-1.53269	0.836847	0.675499	-0.326973	-0.777213	0.761064	0.703436	0.0726644	0.631861
TCGA-VS-A9UA-01	-0.429864	0.476626	-1.17424	2.5408	-1.03045	-0.338767	-0.143869	-1.16688	-1.32651	1.72024	-0.0684823	-0.848186	-0.520088	0.0300337	-0.903215	0.89887	2.21038	1.11859	-0.078437	-1.10106	0.507106	0.0449373	-0.952612	-1.02581	-0.496944	-0.293741	1.35177	0.488839	0.142008	-1.12016	-1.4804	-1.2105	0.809361	2.16659	1.31149	-0.215088	0.450744	0.131395	-1.58068	-1.36046	-1.3769	0.802326	0.253108	-0.402345	-0.646357	0.893552	-0.430691	0.469583	1.10665
TCGA-VS-A9UB-01	-0.98977	-0.0836605	-0.0643776	-0.319734	-0.311925	-1.13196	1.08743	-1.26552	-0.0834883	-0.0312011	-0.168331	-0.931302	-1.22324	-0.341444	-1.01787	0.459403	1.79631	0.18573	1.86276	1.66935	0.482097	1.65383	1.54084	0.569792	0.023763	-0.236675	1.87588	-0.423853	-1.4195	1.8426	-0.0492171	-1.32132	0.905775	-0.19278	0.734023	-0.471233	0.655618	-0.665446	-0.184899	0.446119	1.7193	0.0593626	-0.827273	-0.591817	-0.143747	0.0648348	-0.37809	2.28437	1.82767
TCGA-VS-A9UC-01	-0.654309	-0.650708	-1.30523	0.0440946	-1.16969	-1.15548	-1.26638	-1.28969	-0.0722037	0.776538	-0.306559	-0.951664	-1.24326	-0.120906	-1.04596	0.127215	-1.14749	0.660933	0.112846	-0.298908	0.165931	-0.893509	-0.230652	-1.1588	-1.37132	1.56167	2.36466	-1.80549	-1.43508	0.780929	-0.28943	-1.34847	-0.262282	0.391538	0.026968	-0.0840297	-0.910832	0.321778	-0.52728	1.03917	0.329683	0.200088	1.53764	-0.516913	-0.422002	0.100482	-1.39196	-0.832564	-0.00896626
TCGA-VS-A9UD-01	-0.946622	-0.3823	-1.2303	1.04641	0.0797344	-1.08712	0.57891	-0.151507	0.218065	0.925684	-0.135233	1.30261	-0.503056	-0.0589842	-0.964303	0.342051	0.0389488	1.25048	-1.07198	1.08183	1.14188	1.93748	-0.456818	1.38688	-0.525978	0.518262	0.899313	0.065018	-1.3898	1.95712	-1.52517	2.05335	1.00909	0.359916	-1.17589	-1.53138	0.47464	-1.40632	-0.375129	-1.41404	1.35314	-0.802963	-0.480847	-0.220849	2.27228	-0.57833	0.320724	0.937178	-0.696294
TCGA-VS-A9UH-01	-1.18509	0.621757	0.0996536	-1.43666	-1.37883	-1.33495	-1.43617	-0.51231	-0.318977	0.43171	-1.4294	1.78533	-0.369083	0.0897007	-0.142383	-0.0526127	-1.35984	-0.182334	-1.33457	1.18117	1.76945	-0.214557	0.541658	-0.162501	-0.475622	-1.15652	-0.509334	0.731394	0.546162	1.69024	-1.74212	0.428368	0.0539678	-1.76229	-0.435731	0.17889	0.21848	0.351314	0.313577	0.199409	0.228824	-0.0703312	0.207871	-1.41188	-0.975267	0.253939	-0.779157	-0.226159	-0.141999
TCGA-VS-A9UI-01	-0.168009	-0.578077	0.0943092	-0.493462	-1.3077	-1.27391	0.524991	-0.387843	0.791945	-0.224304	-0.107857	0.451659	-1.3441	-0.496416	-0.228966	0.363041	-0.109237	2.06982	-1.26989	-1.37934	-0.357485	0.397578	-0.154617	1.29021	1.41866	-0.389503	0.4808	-1.07466	0.911913	0.266991	-0.166358	0.113418	0.127196	1.74207	1.11756	-0.294669	-0.322572	0.167152	-1.7966	-0.566271	-0.166689	0.998527	0.0685149	0.147311	-0.314499	0.834439	-1.48791	0.724278	0.846382
TCGA-VS-A9UJ-01	1.3197	1.83792	-0.107014	-0.301098	-1.09004	-1.08712	-0.232271	-1.21944	-1.36281	-0.0104876	0.364466	0.49938	1.54955	0.258905	0.259803	-1.56592	-1.06662	-0.984264	1.12972	-1.16087	0.744841	-0.627159	0.685569	0.0578175	0.557763	0.184045	0.543944	-1.31252	-0.325033	1.00916	-1.52517	-1.26955	0.847935	-1.57328	-0.0735519	0.55987	-0.652336	-1.40632	-0.697084	1.05357	-0.436636	-0.541668	-0.458086	1.63815	-1.50141	2.20841	0.346794	1.31695	-0.349431
TCGA-VS-A9UL-01	-0.720203	-0.29199	0.317028	-1.00554	-0.815847	0.103881	2.17336	0.314256	0.194711	1.01518	0.558964	-0.688705	0.567918	-1.03952	0.534174	1.05549	0.360307	-0.8721	-0.153785	1.24726	1.09424	1.28626	0.479559	0.488374	0.209529	0.214126	-1.02812	1.23188	0.798223	-0.949968	-1.31918	0.360259	-0.267268	-0.0333506	0.184259	-0.305064	-0.598401	2.18725	-0.0332861	0.0648782	-0.0630419	-1.13577	1.21823	-0.186521	1.70583	-0.238476	0.293095	1.28837	0.120427
TCGA-VS-A9UM-01	-1.09402	0.839492	-1.39821	-1.3522	2.83161	0.811804	-1.34663	0.056914	-0.481269	-0.295943	-1.33788	-1.02512	-0.790878	-0.564771	0.519247	1.04654	0.163525	0.463204	3.4222	0.291755	0.0185267	0.181866	-0.230652	0.29955	0.904715	0.668903	1.24473	-0.256915	1.41999	1.35055	-0.437948	-0.418679	0.176652	1.18089	-0.14764	-0.104271	0.289865	-0.862436	0.608999	0.575461	-1.57422	-0.918545	-0.458086	-0.431926	0.382661	0.638644	-1.46069	0.127906	-0.920442
TCGA-VS-A9UO-01	-0.300553	-0.232619	-0.238627	-0.18691	-0.266941	0.0655884	-0.11121	-1.16688	0.738346	-0.976157	1.03119	-0.945606	1.71976	1.14828	-0.903215	-1.53342	0.290157	-0.924662	0.884204	-0.392881	-0.967081	0.13304	1.41141	0.972062	-1.26392	0.611898	0.0230809	0.765199	-0.626168	-1.12016	0.768812	0.862022	-0.242095	-0.0445592	-1.12088	-0.507883	0.18261	0.288746	0.0483971	0.520186	-0.313053	-0.501673	1.01637	0.244659	-0.0896878	-0.454258	0.159079	-1.39944	2.27922
TCGA-VS-A9UP-01	0.0592478	-0.180023	-0.674719	-1.11591	-0.185221	-1.33495	1.85057	-0.145122	-1.28358	-0.39819	-0.438904	1.05872	0.374852	-1.49674	-0.830969	0.37913	-0.934557	1.31406	-1.55083	0.431619	0.973918	0.932597	-0.189026	-1.35855	0.222785	-1.25278	0.801545	-1.42449	0.747565	0.654944	0.65725	1.68876	0.26452	0.28279	0.416313	-0.322488	-1.81768	0.149656	0.035625	0.505442	2.56196	-0.261971	0.126166	-1.41188	1.70583	-0.280215	-1.53736	0.188287	-0.273798
TCGA-VS-A9UQ-01	-0.897414	0.498371	-1.17424	0.603519	-0.570406	0.79252	0.177121	0.278442	-0.161001	-0.58458	1.74571	-1.18727	0.25654	0.117144	0.0518415	0.231673	-1.4694	0.00716667	1.10956	-1.55905	-0.673088	0.16402	-0.952612	0.539462	0.670784	0.671639	1.36938	0.575495	0.415208	-1.48202	0.730189	-1.2105	-0.18436	0.584212	-0.696192	1.07734	-1.76342	-0.019101	0.372798	-0.151547	-0.604766	0.207532	1.41178	-0.294614	-0.850936	-1.37246	-0.155808	-1.7231	-0.178811
TCGA-VS-A9UR-01	0.254051	-0.3613	-0.674719	-1.46089	-1.41047	-1.3621	0.652889	1.56579	-1.00304	1.18888	0.0857492	-0.794207	0.199833	-1.52244	-1.29278	0.409254	-1.39197	0.55308	-0.534931	1.45209	-1.29946	-0.0702207	0.382142	-0.518609	0.15209	-0.977672	0.566009	-0.181308	0.505759	-0.220422	0.559696	-0.684354	0.493555	0.243008	0.243038	-1.08135	-0.955864	0.795376	0.152064	0.29008	-1.69185	0.219653	1.6968	-1.42967	-0.00234027	0.697793	-1.55936	0.79842	-1.0688
TCGA-VS-A9UT-01	0.497864	-1.41357	-0.77195	-1.23486	-1.11531	4.8061	-1.22223	1.48868	0.27325	-1.04839	3.16926	-0.173673	-0.2036	0.756667	-0.990207	0.65935	0.709521	-1.00954	-1.22795	-0.190003	-0.859871	0.329868	0.573872	-0.158875	2.74187	-1.53353	0.422367	-0.46933	0.611834	0.219865	3.18633	-1.29459	1.57697	-0.428407	0.052484	3.46913	-0.968069	1.27099	1.46916	-1.43675	0.0234801	0.0707249	3.05786	0.0993763	-0.111044	-1.43316	-1.35415	1.77814	-1.20179
TCGA-VS-A9UU-01	2.23151	-1.27952	-1.10795	-1.11591	0.515849	0.290997	-1.09612	0.916019	-0.0149351	0.340006	0.142869	0.906898	-0.204755	0.0420294	0.598409	0.996997	-0.934557	-0.854173	-0.953705	-1.03032	-0.629168	-0.30595	-0.583185	-0.293673	-1.20956	-1.46272	-1.16984	0.591672	0.891125	0.106142	-1.42745	1.12955	-0.395461	-1.48816	-1.05582	-0.307744	-0.586594	0.843459	0.258681	0.0298134	-0.0953642	3.03121	0.976132	0.429165	0.706119	-0.266373	-0.220109	1.28837	-0.0185903
TCGA-VS-A9UV-01	0.63696	-0.614873	-0.107014	-1.19644	2.36908	0.00254186	1.23556	0.471902	0.00920128	-1.00567	0.431322	1.33852	-1.16686	-1.24197	-0.938763	1.0211	0.491909	0.933828	-1.04932	1.38128	0.369371	-0.052456	-0.865076	0.748977	0.169344	-1.51065	0.588004	0.781725	-1.37563	1.57586	0.377507	1.23988	-0.346143	1.76437	1.16212	-0.0701297	1.19519	-0.191731	-1.60769	-1.39164	1.9292	0.983472	2.47016	-0.171283	-1.48506	-1.39726	-0.506394	-1.42403	-0.00896626
TCGA-VS-A9UY-01	1.20298	1.12552	-0.727007	-0.0439376	0.471929	-0.292756	0.603984	-0.177349	0.222887	2.38815	-1.05217	-0.76926	-0.687563	-0.445965	0.138823	0.165949	0.178166	-0.818436	2.57629	0.518962	-0.133923	-0.335005	-0.856665	-0.924366	-0.859464	-1.44643	-1.13471	0.86224	0.42541	0.0713113	-1.40061	-1.10527	0.739075	-0.551003	-0.239651	0.047327	1.31017	-0.417052	-0.536415	0.226081	-0.545186	-1.17605	1.36371	-0.371309	-1.39261	-0.297789	-1.22132	-1.3241	-0.853163
TCGA-VS-A9UZ-01	-0.492774	0.348778	-1.35107	-0.245684	-1.21843	-0.000277714	0.692573	0.432385	0.636791	-0.832221	0.746487	1.1865	-1.27887	-0.233629	-1.09592	1.28769	0.219297	-0.509189	1.73554	-0.512886	-1.15627	-1.67749	0.137696	0.70618	0.186354	0.298194	-0.0523911	1.04612	1.2505	0.683007	0.940983	1.50234	-1.36468	-0.347488	0.553095	0.246505	-1.47576	-0.22011	-0.168405	0.269905	0.125949	-0.767029	-0.776502	0.376323	0.652756	0.586027	0.608374	0.748422	0.115554
TCGA-VS-A9V0-01	-0.40637	-0.827177	-0.280903	1.1139	0.225138	-1.3621	0.652889	-0.642424	-0.96428	-0.287315	0.544961	-0.40627	1.46155	-1.52244	-0.293619	-0.568242	-1.39197	1.66395	-0.477064	0.159241	-1.29946	1.66545	1.0573	1.44621	-1.55704	0.0469259	-1.61282	0.952017	-0.0911078	0.283539	0.463952	0.993909	0.143266	-0.126971	0.0382119	0.943669	-0.727439	-0.247565	0.647086	-0.0914446	0.993741	0.481777	-1.09795	0.854723	-0.638364	2.17144	0.272449	-0.97762	0.75849
TCGA-VS-A9V1-01	-0.261223	-1.31099	-0.379146	-0.522629	-0.996438	-1.44632	1.30493	1.3293	-0.134019	-0.256723	-0.0883344	-0.22006	1.16021	-0.527349	-0.0367545	-0.57962	-1.49161	0.34326	-0.365404	0.863967	-1.37264	-0.856915	0.627556	0.185009	-0.286101	1.06446	0.300185	1.78163	-0.107473	1.12444	0.645895	0.729226	0.959884	-0.253016	-1.56229	-0.841934	-1.55867	-1.34703	-0.922391	1.47183	0.749743	-0.901423	0.684313	-1.48485	1.01293	1.32567	-0.413812	1.85269	-1.71391
TCGA-VS-A9V2-01	-0.856783	0.706513	-1.25407	-1.23486	0.817191	2.09349	-1.22223	1.56579	0.0111653	0.186733	1.11317	-0.911249	-1.36121	0.569709	-0.990207	0.720035	0.0396284	-0.412972	0.979063	0.270293	0.00258447	-0.443138	-0.0523433	0.279128	0.729709	-0.0824182	0.104293	-1.22285	0.576723	-0.036666	1.25922	0.377363	-1.28526	0.690649	-1.19922	0.874938	0.46627	-0.503284	1.06697	0.319301	0.443113	0.63656	-0.69284	-1.26372	-0.565762	-1.43316	0.231606	-1.45963	0.975287
TCGA-VS-A9V3-01	-0.81052	-1.37027	0.308439	-1.19644	2.63449	-1.06574	-0.0100278	-1.19747	0.0584751	0.222517	-0.0372524	-0.873956	-0.851887	-1.24197	-0.390446	-0.172993	0.423771	-0.959345	0.137812	-0.084327	0.0339315	-0.409749	1.10146	1.14589	-1.29067	-0.168222	-1.27324	-1.20658	0.070522	2.47499	-1.50645	-1.24486	0.00906216	0.972017	0.978073	-0.412919	0.320285	-1.39054	-0.483883	1.66417	-0.209762	-0.134058	-1.42838	-0.179276	0.745267	0.253939	0.464757	0.213388	0.414515
TCGA-VS-A9V4-01	2.39664	-0.476807	1.0934	-0.493462	-0.147133	0.020602	1.29118	-0.387843	-0.155947	-0.224304	-0.407297	-0.191756	2.17083	0.617942	1.56796	1.12305	0.47952	-0.979682	-0.214586	-0.214427	1.22899	0.863166	1.76757	-0.182116	-0.58258	1.16874	-0.37056	1.69993	1.26629	-0.0168949	0.330605	1.77291	1.49539	-0.195832	0.186525	-0.812912	-0.481951	0.0276095	-0.176491	0.806928	0.266779	-0.0481596	-0.94639	1.85642	-0.882656	0.153945	0.380806	0.736408	1.07514
TCGA-VS-A9V5-01	0.248412	0.349052	-0.424527	-1.58306	0.357156	0.154812	1.68217	0.559689	-0.481269	0.917536	-0.894253	-0.627838	0.288906	1.05415	0.519247	1.23382	-0.705055	0.463204	-0.748173	-0.803438	0.0185267	1.24566	-1.44006	1.0992	0.890058	0.50305	0.125317	0.356642	-1.66266	-0.885013	0.994293	-0.916715	0.287821	-0.626119	-0.847161	0.385442	-1.7982	0.400042	0.5942	-0.112866	0.658601	3.27485	-1.25449	-0.115319	0.149392	-1.16036	-1.08901	-0.415149	-0.294137
TCGA-VS-AA62-01	-0.547383	0.905511	-0.972367	0.688251	-0.815847	-0.851818	0.542282	0.291892	-1.19578	-0.793492	0.00302444	0.381	-0.984715	0.124993	-0.683221	-0.631469	-0.788216	-0.710018	0.00540712	0.773851	-0.856095	0.538723	0.541658	0.158685	-1.09839	-0.308491	0.387304	-1.66855	-1.23392	1.63794	-0.226181	-0.997868	1.45857	-1.39383	-0.922771	-1.32245	0.938186	0.279709	-1.41354	0.979448	-0.00607271	-0.600864	0.787965	-0.28604	-1.32148	0.489145	0.317689	0.239745	2.42129
TCGA-WL-A834-01	0.282337	-0.107444	0.594469	1.00735	-0.404666	0.190069	-0.645291	1.48868	0.406736	-0.443508	-0.621007	-1.10708	0.937558	1.37587	0.668179	-1.72339	-0.370723	-0.965862	-0.448761	0.332992	-1.27587	-0.393529	-0.726303	-0.428096	1.05861	1.05634	0.452591	-1.50941	1.16169	-1.39644	1.35332	-1.55568	0.228174	0.327995	0.19801	0.425215	0.402954	-0.972238	-0.116303	-0.0918238	1.6057	-1.34497	-1.59309	1.10745	0.513588	1.20181	-0.860087	-0.955541	0.135316
TCGA-XS-A8TJ-01	-0.897414	0.739925	-1.17424	0.419328	0.849783	1.79087	-0.722226	2.15979	-0.181194	-1.5149	1.41701	-0.848186	-1.439	0.604048	-1.32058	0.0356257	0.0250779	-0.393543	-1.59332	0.52697	-1.01611	-0.721605	-0.0351104	0.279128	0.743505	0.795157	-0.716981	-1.90917	-0.287002	1.05119	1.18188	0.396567	-0.167693	0.711058	-0.183332	1.33334	-1.14875	-0.0541923	2.03338	0.330052	-1.3769	0.651286	-0.320539	-0.644996	0.119595	-0.0275067	0.608374	-0.248925	0.0726295
TCGA-ZJ-A8QO-01	0.564164	-0.796839	-0.359826	2.15844	1.28716	0.482957	-0.352246	1.2011	-0.32206	-0.174868	-1.37037	-0.114897	0.151762	-1.43897	0.108312	-0.995347	-1.28762	0.0622639	-0.0476577	1.22525	-1.22283	-0.28702	-0.748535	-0.0833317	-0.502805	-1.04504	1.03981	-0.484232	-0.794953	0.283539	-0.150682	-1.48521	-0.459284	0.608952	-1.37682	-1.69722	-1.1608	0.0992717	0.510433	-0.0823029	0.090022	0.89932	-1.55574	1.12723	-1.64424	-0.66663	0.739179	0.505111	-0.696294
TCGA-ZJ-A8QQ-01	-1.01239	-0.0226519	-0.0978666	-0.000588866	-0.0280577	0.27439	-1.26638	-0.421435	-0.811649	1.29556	-1.25585	-0.951664	0.808601	0.0263133	-1.04596	0.681278	-1.14749	-1.06393	0.370669	1.49596	0.621305	-0.315492	-0.189026	-1.1588	-0.0861209	-0.389503	1.67028	-0.813165	-0.260172	1.22632	-0.845414	-0.373025	0.835599	-1.62541	0.658418	-1.59207	1.82912	-0.833254	0.307813	-0.600515	-0.676393	-1.26726	2.39647	-0.132329	-0.460293	-0.767855	-0.70752	1.41774	-0.604003
TCGA-ZJ-A8QR-01	-0.809714	0.0105666	1.47051	0.522907	-0.924245	-0.0208303	-1.06711	0.0313944	-0.372944	0.3563	0.746487	3.03786	-0.175366	0.0575763	0.268004	0.509689	2.84121	-0.818436	-0.16248	1.721	2.48378	0.70471	1.10146	1.14589	-0.227753	-1.44643	0.300185	0.565703	-1.29554	-1.03593	-0.304348	1.57523	0.02026	0.305798	-1.02284	-1.40504	1.24439	0.196607	-1.49796	-1.26497	-1.28888	0.949127	0.596273	-0.335852	0.384749	-0.25268	0.659514	-1.3241	1.53626
TCGA-ZJ-AAX4-01	1.01637	0.659659	1.5783	-0.601534	1.89565	-0.399062	0.102034	0.0150577	-0.346322	1.51445	0.142869	-1.13059	-1.41919	-0.611034	0.681925	0.0621875	1.34708	-0.64416	1.64292	-0.356084	-1.29946	0.795715	-0.722431	-0.725722	-1.55704	-1.66807	1.03981	0.509792	-0.03835	-0.531562	-1.76589	-0.463438	-0.0290084	0.945648	-0.435731	-0.920447	-0.0699648	-0.389236	-1.00264	-0.693158	-0.251641	0.522317	-1.02049	1.29184	0.603715	1.0339	0.739179	0.986842	-1.29878
TCGA-ZJ-AAX8-01	-0.926048	1.51882	-1.20686	-0.123665	1.91206	0.952913	0.0687277	1.39173	-0.494293	-0.0938989	1.3015	0.874131	-0.720332	0.668458	-0.276915	-0.269619	0.146456	-0.959345	0.224524	-1.13587	-1.04197	-1.55574	-0.344084	-1.05893	0.523753	0.709769	1.65429	-0.195326	-1.37563	-0.036666	1.00868	0.0454924	-1.24661	1.09752	0.109924	-1.51239	0.106431	0.729826	-1.60769	-0.13209	-1.40564	1.8034	-0.69284	0.787013	-0.565762	0.285356	0.316139	0.244543	0.208334
TCGA-ZJ-AAXA-01	-0.455435	0.976655	-0.335117	0.525625	1.22125	0.431479	0.5758	0.0178601	0.0450778	-1.3227	-1.47816	-0.265812	-0.707018	0.17498	-0.293619	0.442457	-1.4195	-0.719519	0.0796338	-0.504168	-1.31968	-0.0322418	-1.32042	0.60748	-1.57796	-0.468407	-0.654403	-1.90917	0.640561	1.26775	0.994293	-1.61391	0.0970669	-1.80074	0.457701	-1.03286	-0.108171	-0.99195	-1.11754	0.176996	2.00356	0.00858076	-0.512342	0.293584	-0.670325	1.9334	-0.881726	-0.186463	0.489736
TCGA-ZJ-AAXB-01	1.38172	1.04146	-0.288417	-0.107292	-1.16969	0.811804	1.46336	-1.28969	-0.839716	-0.00295731	-1.25585	-0.951664	-0.5576	-0.564771	-0.083989	1.07341	-1.14749	-0.967704	-0.103835	-1.24082	0.319016	-0.224014	0.992589	0.29955	-0.193601	0.312687	0.521598	1.01616	-1.43508	-0.486388	0.940983	-1.34847	-1.32714	-1.01125	0.336862	0.154681	-0.347848	0.379487	-0.499973	0.575461	-1.4923	-1.26726	0.282108	1.92049	0.652756	-0.0916149	-1.39196	0.34273	2.38644
TCGA-ZJ-AAXD-01	1.51883	2.64788	-0.5567	0.494628	0.720538	1.62152	-0.0441592	1.76962	0.455875	-1.21214	1.62269	-0.360328	-0.661847	0.766916	-1.18742	0.27382	-1.28762	-0.445241	-1.32183	-0.442115	0.00258447	-1.74839	0.862627	0.2284	0.9931	-0.578893	-1.51176	-0.532439	0.0889639	0.473349	0.548244	0.143195	-0.190404	1.13525	-1.37682	0.372344	-0.55438	-0.503284	0.872739	-1.60973	-0.989051	0.747724	2.17329	-0.0862818	-1.64424	-0.395181	-0.838746	-1.5961	-0.555994
TCGA-ZJ-AAXF-01	1.96077	2.16103	-0.585575	-1.41285	-0.404666	1.5333	-1.41093	1.8858	-0.94532	-1.24622	1.34416	-0.383139	-1.37335	1.04103	-1.22847	0.776587	0.0389639	-0.29876	0.112846	0.147015	-0.0889914	0.397578	-1.23925	0.684474	1.04542	-0.389503	0.899313	0.185825	1.22126	-1.37178	0.341246	0.345252	-1.46426	0.73107	-1.41378	0.994917	-1.31154	0.00877927	0.307813	-0.797817	0.632709	0.706982	0.299332	0.255254	-0.287273	-0.924826	-1.51574	-0.955541	-0.459033
TCGA-ZJ-AAXI-01	-0.549963	1.27266	-0.778432	1.57247	-0.0366001	0.113061	0.439737	-0.795788	1.3432	-0.636243	0.372278	-0.535496	-0.216892	1.24537	1.20767	0.733311	0.218016	-0.974442	0.854611	-0.173944	-0.161606	0.107193	0.907649	-0.157869	-0.0804996	0.388948	-0.825395	0.573648	-1.11671	-0.786469	0.794383	0.829776	-0.895847	-1.2589	0.780028	-0.178569	0.3495	0.240481	0.777578	-0.982148	-1.02818	-0.450317	-1.18925	1.64923	-1.18619	0.793475	-1.00262	0.0612115	0.173081
TCGA-ZJ-AAXJ-01	0.51463	-0.594423	0.434332	0.784181	0.679549	0.215352	0.588383	1.94254	0.172699	0.274569	0.395916	1.16987	-0.238638	-1.43897	0.849737	1.36671	-1.28762	-0.0601252	-0.23181	-1.37934	-1.22283	0.249471	-0.762893	0.60748	-0.597191	-0.474512	-0.389186	0.538141	0.911913	-0.434662	0.201148	-0.354055	0.871516	0.391553	0.457701	-0.827346	1.50484	-1.54417	0.181531	-0.583301	0.873699	0.378494	0.891002	1.33279	-1.64424	-1.57077	0.261002	0.774562	-1.89637
TCGA-ZJ-AAXN-01	2.35062	2.05401	-0.585575	0.700144	-0.404666	-0.498957	-0.645291	0.117639	0.235616	0.977634	0.20655	-0.493823	-0.684276	0.650432	-0.261712	0.780977	-0.370723	1.37119	-0.448761	0.216665	-0.549508	0.29483	-0.387274	1.16664	-0.130289	-1.20958	1.01799	0.634793	0.940704	1.62484	0.123858	-0.228597	0.547933	0.414527	0.446768	-1.00914	1.23588	-0.972238	0.207054	-0.797817	0.312315	-0.362522	0.866391	3.09726	-1.05165	0.731712	-0.860087	1.0558	-0.388289
TCGA-ZJ-AAXT-01	1.30648	1.41132	-0.778432	0.354881	-0.609684	0.618067	-1.54153	-1.58859	-0.534971	0.129891	-1.5371	2.03542	-0.500432	-0.872079	1.07263	-0.0780432	0.294046	0.375026	-1.45258	0.8336	0.973918	1.55353	-0.798395	0.215344	-0.939365	0.473759	1.38527	0.385876	1.02414	-0.786469	-0.50418	-0.793595	-0.219125	-0.683819	-0.732452	0.547665	0.859758	-0.545579	-1.25297	-0.982148	-1.02818	0.733718	-1.18925	1.23746	-0.197491	-0.44295	0.316139	-1.73861	-0.375278
TCGA-ZJ-AAXU-01	1.60295	0.824153	-0.00648213	0.833352	1.47778	-0.21265	-0.374434	-1.37686	-1.47153	-1.17881	0.0552811	0.516056	-0.612832	0.823269	0.978672	1.11913	-0.0319748	-0.913161	-0.145394	-0.138047	-0.300747	-0.0702207	-1.1677	-0.109436	-0.523886	0.19182	-1.47326	0.0093291	1.54122	0.335713	-0.101258	-1.44641	-1.40327	1.64935	-1.34067	-0.0871733	0.458548	0.379204	-1.76611	0.894683	-0.581762	-1.30399	0.461317	1.81736	-0.832722	0.421707	-0.628136	-0.718886	-0.657729
TCGA-ZJ-AB0H-01	-0.070588	-0.582712	-1.43504	-1.38219	1.33126	0.0809896	1.46336	0.533007	0.140538	-0.151809	-1.37037	-1.05422	-0.173334	0.461902	0.590043	0.503761	0.950901	-1.20196	0.134921	0.188089	-0.0708897	-0.128218	-0.649094	0.815153	-0.286101	0.69773	1.93019	-1.8589	0.901908	-1.34003	-0.52804	-0.170056	-0.243585	0.910776	-1.37682	-1.69722	-1.04347	-0.147851	-0.0795477	0.055176	1.29433	2.14862	0.805798	0.596154	0.692243	-0.465668	-0.413812	0.27582	2.53995
TCGA-ZJ-AB0I-01	-0.809714	0.37839	0.0905914	0.355288	1.76206	-0.944842	0.524706	-1.07322	-1.26181	0.168313	-0.0245206	1.96769	0.313748	-0.381073	-0.794342	-1.47551	-0.898278	1.06739	0.204845	-0.994454	2.45777	0.689619	0.846685	-0.68073	-1.182	-0.881914	-1.13471	0.89792	0.266154	1.58948	-1.40061	-1.10527	-1.13811	-1.46477	1.45702	-0.461443	0.829025	-1.30131	-0.53348	1.71149	-0.301684	-0.177801	-0.704202	0.705008	1.80003	-1.29649	-0.360349	1.16573	0.269003
TCGA-ZX-AA5X-01	0.468419	1.56271	0.38169	-0.817592	0.842707	1.85095	-0.710899	1.95852	2.1401	-1.3227	1.80043	0.381	-1.439	1.83552	-1.29886	-1.28256	-1.4195	1.10189	-0.599469	0.110354	-1.01402	0.946083	-0.0389487	0.126935	1.92364	-0.138035	-0.786772	-0.380105	-0.669802	0.486712	1.27292	-1.61391	0.340573	0.28279	-0.696192	1.21425	-0.329874	-1.07721	1.92257	0.126681	-0.376663	0.393115	-0.062899	-0.537449	0.0874923	-1.66368	-1.57821	0.0378138	-0.229673
TCGA-C5-A1BE-01	-1.29226	-1.75297	1.51651	-1.16988	0.827692	-0.0623778	0.641251	1.53612	1.3905	0.605438	-0.595535	1.27751	-1.4909	0.295295	-1.39338	-0.0868572	-1.00611	1.93628	-0.42085	-1.58101	0.867347	-1.00682	-1.38458	-0.568754	-0.161911	0.714055	0.387304	-0.960977	-0.29956	-1.49937	0.054322	1.29234	-0.346143	-1.53428	1.5197	0.980439	0.450744	-0.463723	0.647086	-0.340415	-0.192836	0.795871	-0.660043	-0.171283	1.38987	0.836495	1.85656	-0.594674	-0.25312
TCGA-C5-A1BF-01	-0.213202	-0.578077	1.67412	0.968539	0.116978	0.744972	-1.41093	0.305229	0.960547	1.60115	1.71816	-0.191756	-0.496103	-0.496416	0.00228994	1.06973	0.688669	-0.0411797	-0.214586	-0.214427	0.228459	0.0284989	-0.822076	-1.32886	1.63216	-0.367501	0.227569	-0.195326	0.993408	0.307163	1.1074	0.0389212	0.378411	-0.956167	0.802916	1.89796	0.202706	-1.56952	0.345405	-0.340451	-1.63986	-0.887269	0.822189	-0.251108	-1.67051	0.478392	0.646303	-1.6245	-0.096899
TCGA-C5-A1BI-01	-0.686745	0.989923	-0.0615318	0.478964	0.152419	-0.817047	0.854429	1.39978	-0.0149313	-1.12532	1.2747	0.0308546	-0.724453	0.794703	-0.641685	-0.184855	0.182229	1.9861	-1.41304	-1.53736	0.827868	-0.0702207	0.116001	0.0557509	0.396921	0.579269	0.566009	-1.65287	-0.683454	1.56211	1.42101	-0.0384802	0.438389	0.785039	-0.028918	0.927835	-0.0929553	0.0957569	1.17929	0.187274	-1.16546	0.101368	0.150935	-1.07257	-0.257635	-1.18996	1.60237	-0.237373	-0.471666
TCGA-C5-A1BK-01	-1.31739	-1.77924	0.985029	0.124039	0.609143	-1.08712	-0.374434	-0.320732	0.507608	-1.40906	-0.344152	0.407499	-1.18506	-0.782537	1.94288	-0.019467	-0.466943	1.60182	0.184453	-1.16087	0.695415	-0.766231	-1.00645	-1.08272	0.0394139	1.7453	1.01799	-0.677104	-0.604268	0.499949	-1.08147	-1.26955	0.0814304	1.06501	-1.17589	0.438758	1.52977	-1.40632	-0.833463	-0.171711	0.316179	-0.362522	0.309203	-0.917448	-1.11384	-0.426703	1.71443	-1.02276	0.185763
TCGA-C5-A1BN-01	-0.235081	0.188142	1.85769	-0.676346	0.133575	0.77299	0.499101	-0.228033	1.28512	2.11491	1.87329	2.33953	0.210062	-0.496416	0.472657	0.317732	0.777344	0.582527	-0.214586	0.521357	0.961866	-0.826665	-0.804457	-0.182116	-0.58258	1.72734	0.833649	-0.207735	-0.85375	0.301093	-0.8168	0.878122	-0.53961	-0.154665	0.295585	0.535349	1.81036	0.252142	0.485369	1.02464	-0.644827	1.82823	2.70497	0.27549	-0.882656	-0.74061	0.945669	-0.772863	-1.21605
TCGA-C5-A3HD-01	1.47861	0.579486	1.85769	-0.332294	-0.815847	0.00790274	-0.97911	-0.294203	0.96009	2.49564	-0.820373	0.249974	-0.0605036	-0.111494	0.978672	0.248345	3.13536	1.30057	-0.433718	-0.885649	0.340401	-0.0702207	1.0573	0.727613	-1.09839	1.72734	-0.228686	0.937168	-1.23392	-0.949968	-0.437201	1.25739	2.09893	0.279559	-0.922771	0.411881	0.946775	0.672756	-1.41354	0.639862	0.687358	1.33708	0.100591	2.17625	-1.32148	-0.454258	2.03636	2.88034	-1.60805
TCGA-EX-A1H6-01	-0.869327	1.00308	1.51651	-1.58306	0.226502	-1.0068	-0.62037	-1.13689	0.885592	0.762669	0.045273	-1.16025	0.122303	1.50349	-1.45633	0.856529	0.444508	1.11859	-0.42085	0.0377185	-0.990748	-0.154492	-1.44006	0.0578175	0.311829	-1.7408	-1.7697	-0.38712	1.13571	-1.24835	0.054322	-1.1768	-0.71431	0.178351	0.19801	-0.985754	-0.605008	0.750451	0.457338	0.194679	-0.436636	0.892594	-1.39231	-1.19689	-1.03151	0.0888271	0.316139	0.244543	0.227424
TCGA-C5-A1BQ-01	1.08206	0.0738605	-0.379146	0.403273	-0.815847	0.0310662	-1.50623	-1.55024	0.603147	-1.34614	-0.10848	0.369666	-0.984715	-1.56683	0.776736	-0.0693086	-1.44746	1.08504	-0.822649	0.543877	-0.0889914	-0.54068	-0.189026	0.539462	-0.611959	-1.69299	-1.02812	-0.340262	0.316906	0.473349	-0.845414	0.780398	-1.05462	0.0346192	-0.34061	-0.237271	1.8477	0.495048	-1.41354	-1.16751	-0.676393	-1.37704	-1.6384	1.73319	0.468629	-1.21895	0.371448	-0.79988	0.604557
[truncated: 206 more columns]
